# Supplementary material for: Circular RNA circDLC1 inhibits MMP1-mediated liver cancer progression via interaction with HuR
Source: Theranostics. 2021 Jan 1;11(3):1396–411. doi: 10.7150/thno.53227 (PMC7738888; doi:10.7150/thno.53227)
Supplement: Supplementary file 1 — Supplementary figures and tables. [file thnov11p1396s1.zip]

Archive with 4 entries (4 files):
- Supplementary m6A sequencing result.xlsx
- Supplementary materials.pdf
- Supplementary prediction of RBPs.xlsx
- Supplementary RNA sequencing result.xlsx
