# Supplementary material for: Circular RNA circDLC1 inhibits MMP1-mediated liver cancer progression via interaction with HuR
Source: Theranostics. 2021 Jan 1;11(3):1396–411. doi: 10.7150/thno.53227 (PMC7738888; doi:10.7150/thno.53227)
Supplement: Supplementary file 1 — Supplementary figures and tables. [file thnov11p1396s1.zip › Supplementary m6A sequencing result.xlsx]

## Sheet: up_shKIAA1429_vs_shCtrl
#fold_change >= 1.500 #p-value cut-off <= 0.05 #q-value cut-off <= 1.00 #Condition pair: up_G2_vs_G1 allRNA: all biotype RNA. Column A: Chromosome, The name of the chromosome or scaffold. Column B: Peak_start, The starting position of the methylation site in the chromosome or scaffold. Column C: Peak_end, The ending position of the RNA methylation site in the chromosome or scaffold. Column D: Tra…
Peak informations												Peak annotation
Chromosome	Peak_start	Peak_end	Trans_id	Gene_name	Strand	FDR	P_value	fold_change	blockCount	blockSizes	blockStarts	Trans_type	RNA_length	Peak_region
chr21	37518574	37528615	ENST00000608641.1	CBR3-AS1	-	0.648634	0.040738	5.02805	2	79,101,	0,9940	antisense	777	exon
chr16	14988937	14989628	ENST00000566823.1	NOMO1	+	0.648634	0.0346737	1.64262	2	10,258,	0,433	retained_intron	1898	exon
chr3	44489377	44489917	ENST00000425708.2	ZNF445	-	0.648634	0.047863	2.82843	1	540,	0	protein_coding	3093	cds
chr1	11734536	11734687	ENST00000235310.3	MAD2L2	-	0.311172	0.00338844	2.23457	1	151,	0	protein_coding	298	utr3
chr19	11145746	11152189	ENST00000590574.1	SMARCA4	+	0.648634	0.0275423	4.82323	2	62,207,	0,6236	protein_coding	4842	cds
chr3	93772179	93772479	ENST00000460371.1	ARL13B	+	0.648634	0.0467735	3.4822	1	300,	0	nonsense_mediated_decay	3203	exon
chr14	58926682	58932632	ENST00000556134.1	KIAA0586	+	0.648634	0.047863	2.9897	3	106,175,80,	0,1021,5870	protein_coding	4599	cds
chr10	102800104	102800552	ENST00000393459.1	SFXN3	+	0.496592	0.0114815	1.51047	1	448,	0	protein_coding	1659	utr3
chr17	25924312	25928413	ENST00000579961.1	KSR1	+	0.534564	0.0141254	9.57983	2	150,28,	0,4073	processed_transcript	384	exon
chr9	127118767	127118977	ENST00000536392.1	PSMB7	-	0.534564	0.0141254	3.50642	1	210,	0	protein_coding	545	utr3
chr19	49371408	49371769	ENST00000263265.6	PLEKHA4	-	0.648634	0.0457088	3.605	1	361,	0	protein_coding	556	utr5
chr10	104238985	104239135	ENST00000369905.4	ACTR1A	-	0.566239	0.0169824	1.70764	1	150,	0	protein_coding	1637	utr3
chr10	102800097	102800547	ENST00000224807.5	SFXN3	+	0.447713	0.00831764	1.53901	1	450,	0	protein_coding	1658	utr3
chr20	35280644	35280973	ENST00000373803.2	NDRG3	-	0.358922	0.00457088	2.63902	1	329,	0	protein_coding	1757	utr3
chr2	238673569	238673690	ENST00000244815.5	LRRFIP1	+	0.648634	0.042658	4.85678	1	121,	0	protein_coding	1778	utr3
chr15	69075256	69076805	ENST00000480858.2	ANP32A	-	0.566239	0.0169824	1.66094	2	136,70,	0,1479	retained_intron	352	exon
chr3	123633822	123650076	ENST00000485727.1	CCDC14	-	0.648634	0.040738	1.52732	2	743,128,	0,16126	protein_coding	2259	cds
chr10	34558732	34620078	ENST00000374794.3	PARD3	-	0.648634	0.040738	1.64376	3	95,232,34,	0,47302,61312	protein_coding	3732	cds
chrX	23720609	23720789	ENST00000379303.5	ACOT9	-	0.598412	0.0204174	4.59479	1	180,	0	protein_coding	1644	utr3
chr19	3061146	3062232	ENST00000586003.1	AES	-	0.648634	0.0275423	1.55617	2	109,61,	0,1025	retained_intron	367	exon
chr13	73636667	73636848	ENST00000377687.4	KLF5	+	0.648634	0.0398107	4.53154	1	181,	0	protein_coding	1371	cds
chr1	198288923	198289103	ENST00000367385.4	NEK7	+	0.648634	0.0363078	1.63014	1	180,	0	protein_coding	2901	utr3
chr12	53709535	53715305	ENST00000546562.1	AAAS	-	0.5236	0.0131826	1.93858	3	31,128,51,	0,4813,5719	retained_intron	627	exon
chr11	64533162	64535089	ENST00000413725.1	SF1	-	0.0954993	0.000316228	1.54649	4	465,180,60,51,	0,1209,1501,1876	protein_coding	305	cds, utr3
chr11	60618346	60618554	ENST00000227520.5	CCDC86	+	0.397192	0.00616595	1.57352	1	208,	0	protein_coding	759	utr3
chr5	54603947	54624614	ENST00000545714.1	SKIV2L2	+	0.648634	0.0323594	2.02792	3	28,63,88,	0,19596,20579	protein_coding	2823	cds
chr11	64893421	64893751	ENST00000524482.1	MRPL49	+	0.421697	0.00724436	1.64376	1	330,	0	processed_transcript	2065	exon
chr5	72204765	72205215	ENST00000337273.5	TNPO1	+	0.254097	0.00229087	1.52098	1	450,	0	protein_coding	8063	utr3
chr8	107718833	107722936	ENST00000517566.2	OXR1	+	0.638263	0.0263027	2.37841	2	540,87,	0,4016	protein_coding	2619	cds
chr1	155110841	155111329	ENST00000479579.1	SLC50A1	+	0.365595	0.0047863	1.76052	2	144,94,	0,394	processed_transcript	475	exon
chr6	79688397	79695106	ENST00000275034.4	PHIP	-	0.526017	0.0134896	3.81055	3	31,232,38,	0,4205,6671	protein_coding	5463	cds
chr9	114696931	114697141	ENST00000374279.3	UGCG	+	0.395367	0.0060256	1.67714	1	210,	0	protein_coding	2375	utr3
chr16	30747696	30748985	ENST00000380361.3	SRCAP	+	0.605341	0.0213796	1.66324	3	19,84,616,	0,165,673	nonsense_mediated_decay	10804	exon
chr16	89367345	89386405	ENST00000567736.1	ANKRD11	-	0.196789	0.00131826	1.96428	4	25,139,143,22,	0,4268,15995,19038	processed_transcript	2750	exon
chr11	108593869	108788869	ENST00000526794.1	DDX10	+	0.590201	0.0199526	1.59438	5	320,120,162,57,270,	0,115303,118172,129010,194730	protein_coding	4170	cds, utr3
chr12	120972556	120977221	ENST00000542438.1	RNF10	+	0.000467735	3.71535e-07	2.63902	2	215,51,	0,4614	protein_coding	356	utr5, cds
chr16	3119401	3119548	ENST00000396887.3	IL32	+	0.412098	0.00676083	12.996	1	147,	0	protein_coding	195	utr3
chr14	51224377	51225245	ENST00000245441.5	NIN	-	0.648634	0.0446684	1.68763	1	868,	0	protein_coding	6399	cds
chr6	7411618	7417766	ENST00000264874.3	RIOK1	+	0.619441	0.0234423	1.87384	4	66,54,153,203,	0,1503,2852,5945	retained_intron	1988	exon
chr21	34927383	34929473	ENST00000421541.1	SON	+	0.648634	0.0467735	1.57135	2	314,12,	0,2078	protein_coding	1029	cds
chr19	2796131	2799690	ENST00000585673.1	THOP1	+	0.648634	0.040738	1.96292	2	55,4,	0,3555	processed_transcript	784	exon
chr16	30747699	30748990	ENST00000395059.2	SRCAP	+	0.648634	0.0275423	1.62563	3	16,84,621,	0,162,670	protein_coding	9504	cds
chr14	74205544	74205905	ENST00000435371.1	ELMSAN1	-	0.648634	0.0389045	2.63902	1	361,	0	protein_coding	3056	cds
chr17	43013600	43025079	ENST00000593135.1	KIF18B	-	0.648634	0.0446684	2.80889	2	126,84,	0,11395	protein_coding	98	cds, utr5
chr21	37518574	37528615	ENST00000608632.1	CBR3-AS1	-	0.648634	0.040738	5.02805	2	79,101,	0,9940	antisense	659	exon
chr10	1058458	1063137	ENST00000483839.2	GTPBP4	+	0.0194984	3.71535e-05	1.7593	4	144,66,144,123,	0,1728,3234,4556	processed_transcript	596	exon
chr14	45696004	45702009	ENST00000310806.4	MIS18BP1	-	0.648634	0.0338844	2.01391	4	35,152,158,74,	0,861,4339,5931	protein_coding	3396	cds
chr19	58370949	58371488	ENST00000423137.1	ZNF587	+	0.402717	0.00630957	2.37841	1	539,	0	protein_coding	1722	cds
chr3	44489383	44489923	ENST00000396077.2	ZNF445	-	0.648634	0.0489779	2.80889	1	540,	0	protein_coding	3093	cds
chr17	80213418	80231304	ENST00000398519.5	CSNK1D	-	0.395367	0.00588844	1.56482	3	35,111,123,	0,10143,17763	protein_coding	1281	utr5, cds
chr2	201284026	201303862	ENST00000421573.1	SPATS2L	+	0.598412	0.020893	1.54864	2	193,18,	0,19818	protein_coding	463	cds
chr16	3119435	3119552	ENST00000548652.1	IL32	+	0.568853	0.0169824	10.9283	1	117,	0	protein_coding	199	utr3
chr9	116041272	116044995	ENST00000374199.4	PRPF4	+	0.590201	0.0199526	2.53151	2	139,70,	0,3653	protein_coding	1563	cds
chr2	239234585	239241533	ENST00000391994.2	TRAF3IP1	+	0.648634	0.040738	1.61328	4	26,144,417,69,	0,2741,2981,6879	protein_coding	2073	cds
chr22	17592024	17592235	ENST00000319363.6	IL17RA	+	0.601174	0.020893	5.50217	1	211,	0	protein_coding	5876	utr3
chr11	65325121	65325449	ENST00000528516.1	LTBP3	-	0.530884	0.0138038	4.02782	1	328,	0	nonsense_mediated_decay	3935	exon
chr16	87425952	87435874	ENST00000570189.1	MAP1LC3B	+	0.648634	0.0346737	1.60103	4	121,56,89,94,	0,6468,7251,9828	nonsense_mediated_decay	1259	exon
chr1	212276216	212276425	ENST00000542077.1	DTL	+	0.648634	0.0489779	2.47942	1	209,	0	protein_coding	2064	utr3, cds
chr17	3724640	3729419	ENST00000389005.4	C17orf85	-	0.28774	0.00288403	2.11404	5	6,100,109,77,39,	0,606,3595,4420,4740	protein_coding	1860	cds
chr16	87432434	87432611	ENST00000564638.1	MAP1LC3B	+	0.238232	0.00204174	3.24901	1	177,	0	retained_intron	735	exon
chr11	64893418	64893745	ENST00000279242.2	MRPL49	+	0.404576	0.00645654	1.65864	1	327,	0	protein_coding	1502	utr3
chr7	6523618	6523821	ENST00000463747.1	KDELR2	-	0.648634	0.0275423	1.93187	1	203,	0	processed_transcript	376	exon
chr2	179403682	179404203	ENST00000342992.6	TTN	-	0.648634	0.0389045	4.56305	2	296,95,	0,426	protein_coding	100269	cds
chr9	37503308	37503694	ENST00000377798.4	POLR1E	+	0.648634	0.0398107	1.56049	1	386,	0	protein_coding	498	utr3
chr9	130267621	130267761	ENST00000478917.1	FAM129B	-	0.362243	0.00457088	1.7219	1	140,	0	processed_transcript	362	exon
chr19	8373741	8381408	ENST00000593729.1	NDUFA7	-	0.146555	0.000660693	2.11404	3	27,184,29,	0,2554,7638	nonsense_mediated_decay	569	exon
chr21	46711056	46711564	ENST00000400362.2	BX322557.10	+	0.648634	0.0346737	2.34567	1	508,	0	lincRNA	1460	exon
chr15	59175865	59179323	ENST00000493062.1	SLTM	-	0.648634	0.0301995	1.95613	2	120,150,	0,3308	retained_intron	987	exon
chr17	29325850	29326240	ENST00000535306.2	RNF135	+	0.435512	0.00794328	2.08493	1	390,	0	protein_coding	1226	utr3
chr19	1881677	1885432	ENST00000250974.9	ABHD17A	-	0.648634	0.0380189	2.2974	2	126,82,	0,3673	protein_coding	320	utr5
chr17	38545697	38545847	ENST00000423485.1	TOP2A	-	0.648634	0.042658	1.5305	1	150,	0	protein_coding	4593	utr3, cds
chr22	19438116	19443237	ENST00000263202.10	UFD1L	-	0.475335	0.0102329	1.77276	3	151,82,35,	0,4155,5086	protein_coding	921	utr3, cds
chr16	29818100	29821555	ENST00000563402.1	MAZ	+	0.57544	0.018197	1.65979	3	114,89,125,	0,198,3330	protein_coding	558	cds
chr14	58926681	58932659	ENST00000354386.6	KIAA0586	+	0.648634	0.0354813	3.16017	3	107,175,107,	0,1022,5871	protein_coding	4932	cds
chr2	24484595	24498651	ENST00000406921.3	ITSN2	-	0.648634	0.0275423	2.17347	4	16,98,176,70,	0,8944,10039,13986	protein_coding	3747	cds
chr1	1254677	1254886	ENST00000488042.2	CPSF3L	-	0.648634	0.0371535	1.6245	1	209,	0	retained_intron	1134	exon
chr17	80213432	80231342	ENST00000584472.1	CSNK1D	-	0.456037	0.00891251	1.52098	3	21,111,161,	0,10129,17749	processed_transcript	586	exon
chr2	230663614	230666986	ENST00000283943.5	TRIP12	-	0.605341	0.0213796	1.59107	3	151,101,19,	0,384,3353	protein_coding	5976	cds
chr2	24493547	24498646	ENST00000355123.4	ITSN2	-	0.648634	0.0338844	2.11404	3	90,176,65,	0,1087,5034	protein_coding	5091	cds
chr15	39889394	39889724	ENST00000260356.5	THBS1	+	0.497737	0.0114815	1.68413	1	330,	0	protein_coding	4100	utr3
chr8	126034403	126034523	ENST00000523430.1	SQLE	+	0.477529	0.0102329	2.94854	1	120,	0	protein_coding	339	utr3
chr12	122337610	122337759	ENST00000538613.1	PSMD9	+	0.5188	0.0128825	1.75808	1	149,	0	protein_coding	461	cds
chr19	39669244	39669542	ENST00000435673.2	PAK4	+	0.453942	0.00870964	1.73267	1	298,	0	protein_coding	830	utr3
chr11	64893397	64893716	ENST00000528529.1	MRPL49	+	0.328852	0.00380189	1.67714	1	319,	0	processed_transcript	752	exon
chr1	1254675	1254882	ENST00000525603.1	CPSF3L	-	0.648634	0.047863	1.6245	1	207,	0	retained_intron	738	exon
chr8	107718839	107719499	ENST00000497705.1	OXR1	+	0.533335	0.0141254	2.71321	1	660,	0	protein_coding	1509	utr3, cds
chr15	34522120	34522357	ENST00000560947.1	EMC4	+	0.516416	0.0125893	1.55079	1	237,	0	protein_coding	417	utr3
chr5	171484355	171488167	ENST00000523615.1	STK10	-	0.648634	0.0436516	2.2974	2	122,25,	0,3787	retained_intron	672	exon
chr14	24707493	24707732	ENST00000348719.7	GMPR2	+	0.648634	0.040738	1.71119	1	239,	0	protein_coding	1227	cds
chr16	83999608	83999847	ENST00000361711.3	OSGIN1	+	0.632412	0.0251189	3.07375	1	239,	0	protein_coding	327	cds, utr3
chr17	3724641	3729415	ENST00000158149.3	C17orf85	-	0.40738	0.00645654	1.97247	6	5,100,33,109,77,35,	0,605,2712,3594,4419,4739	protein_coding	896	cds, utr5
chr3	112324004	112324304	ENST00000206423.3	CCDC80	-	0.0676083	0.000194984	1.84293	1	300,	0	protein_coding	2850	utr3, cds
chr1	1254695	1254875	ENST00000528879.1	CPSF3L	-	0.648634	0.0489779	1.62113	1	180,	0	nonsense_mediated_decay	1524	exon
chr14	74205548	74205908	ENST00000451078.1	ELMSAN1	-	0.648634	0.040738	2.62079	1	360,	0	nonsense_mediated_decay	2633	exon
chr1	39895613	39898233	ENST00000567887.1	MACF1	+	0.12218	0.000457088	1.62338	3	127,207,27,	0,760,2593	protein_coding	22776	cds
chr14	21561293	21562600	ENST00000555270.1	ZNF219	-	0.648634	0.0331131	2	3	156,89,22,	0,451,1285	protein_coding	634	utr5, cds
chr8	107718840	107722917	ENST00000531443.1	OXR1	+	0.648634	0.0380189	2.25012	2	533,68,	0,4009	protein_coding	2538	cds
chr19	4423342	4428777	ENST00000585371.1	CHAF1A	+	0.630957	0.0245471	3.13834	3	50,69,117,	0,460,5318	nonsense_mediated_decay	884	exon
chr10	134161598	134165117	ENST00000432555.2	LRRC27	+	0.648634	0.0489779	3.63008	2	262,7,	0,3512	protein_coding	1104	cds
chr12	48091418	48096485	ENST00000380650.4	RPAP3	-	0.648634	0.0323594	2.20381	3	84,141,15,	0,3828,5052	protein_coding	1893	cds
chr2	201284001	201284120	ENST00000439395.1	SPATS2L	+	0.583445	0.0190546	2.07053	1	119,	0	protein_coding	346	cds
chr19	54485501	54485861	ENST00000270458.2	CACNG8	+	0.355631	0.00436516	11.1579	1	360,	0	protein_coding	1275	cds
chr5	137854534	137878899	ENST00000360541.5	ETF1	-	0.431519	0.00758578	2.31338	3	22,104,114,	0,23987,24251	protein_coding	1311	utr5, cds
chr11	747456	755933	ENST00000528097.1	TALDO1	+	0.219786	0.0017378	1.81001	2	122,55,	0,8422	protein_coding	954	utr5, cds
chr9	132397653	132397771	ENST00000372480.1	NTMT1	+	0.597035	0.0204174	1.81504	1	118,	0	protein_coding	31	cds, utr3
chr12	2977898	2983380	ENST00000538564.1	FOXM1	-	0.20893	0.00158489	1.55617	2	22,238,	0,5244	nonsense_mediated_decay	693	exon
chr17	80213422	80231307	ENST00000403276.3	CSNK1D	-	0.383707	0.00549541	1.57571	3	31,111,126,	0,10139,17759	nonsense_mediated_decay	1040	exon
chr16	14988937	14989629	ENST00000287667.7	NOMO1	+	0.648634	0.0338844	1.64947	2	10,259,	0,433	protein_coding	3666	utr3, cds
chr3	157920977	158261183	ENST00000482822.2	RSRC1	+	0.648634	0.0316228	2.31338	6	57,37,52,69,107,60,	0,94850,151668,257746,333903,340146	protein_coding	622	cds
chr17	79860085	79860355	ENST00000573081.1	NPB	+	0.648634	0.0288403	8.1681	1	270,	0	protein_coding	1533	cds, utr5
chr17	46148067	46148544	ENST00000225603.4	CBX1	-	0.368978	0.00489779	1.54221	1	477,	0	protein_coding	1386	utr3
chr11	832981	834574	ENST00000322008.4	CD151	+	0.380189	0.00549541	2.21914	2	45,45,	0,1548	protein_coding	144	utr5
chr16	2999589	2999860	ENST00000253928.9	FLYWCH1	+	0.648634	0.0295121	1.94396	1	271,	0	protein_coding	2484	utr3
chr12	120972733	120984229	ENST00000413266.2	RNF10	+	0.36141	0.00457088	2.32947	2	38,22,	0,11474	protein_coding	2448	cds
chr17	55183498	55183947	ENST00000481416.1	AKAP1	+	0.598412	0.0204174	1.69232	1	449,	0	nonsense_mediated_decay	4089	exon
chr2	28616353	28616563	ENST00000264716.4	FOSL2	+	0.497737	0.011749	1.57462	1	210,	0	protein_coding	863	utr5
chr11	64893410	64893650	ENST00000533943.1	MRPL49	+	0.377572	0.00537032	1.71951	1	240,	0	protein_coding	309	utr3
chr19	8373253	8381390	ENST00000598884.1	NDUFA7	-	0.100693	0.000338844	2.28153	3	37,184,11,	0,3042,8126	nonsense_mediated_decay	580	exon
chr16	3119434	3119552	ENST00000534507.1	IL32	+	0.55335	0.0154882	11.3137	1	118,	0	protein_coding	199	utr3
chr1	44054618	44056760	ENST00000467464.1	PTPRF	+	0.594292	0.0199526	1.51992	2	53,118,	0,2024	processed_transcript	571	exon
chr12	98942483	98942753	ENST00000556029.1	TMPO	+	0.187499	0.00114815	2.96905	1	270,	0	protein_coding	2524	utr3
chr16	3119400	3119547	ENST00000551122.1	IL32	+	0.427563	0.00758578	12.6407	1	147,	0	protein_coding	194	utr3
chr10	134161599	134165120	ENST00000368610.3	LRRC27	+	0.648634	0.0489779	3.63008	2	261,10,	0,3511	protein_coding	1404	cds
chr16	89357467	89379815	ENST00000564553.1	ANKRD11	-	0.400867	0.00630957	1.78015	3	124,139,91,	0,14146,22257	retained_intron	471	exon
chr19	8527439	8530256	ENST00000593293.1	HNRNPM	+	0.229615	0.00190546	2.07053	4	26,8,94,49,	0,941,1037,2768	retained_intron	764	exon
chr12	98942486	98942606	ENST00000343315.5	TMPO	+	0.225424	0.0018197	3.50642	1	120,	0	protein_coding	973	utr3
chr11	8933047	8938886	ENST00000534147.1	AKIP1	+	0.16788	0.000870964	1.60214	4	171,81,105,53,	0,952,3325,5786	protein_coding	630	cds
chr17	3728299	3729409	ENST00000575815.1	C17orf85	-	0.6223	0.0239883	2.51403	3	45,77,29,	0,761,1081	retained_intron	4096	exon
chr12	10870715	10873523	ENST00000540747.1	YBX3	-	0.0109648	1.90546e-05	2.92817	3	5,64,134,	0,963,2674	processed_transcript	548	exon
chr9	127651577	127662764	ENST00000373555.4	GOLGA1	-	0.500035	0.011749	3.83706	6	5,103,90,96,150,34,	0,135,1090,9250,10030,11153	protein_coding	2301	cds
chr10	34558731	34620086	ENST00000374788.3	PARD3	-	0.648634	0.0398107	1.59218	4	96,111,232,42,	0,14331,47303,61313	protein_coding	4059	cds
chr16	28846974	28847798	ENST00000566007.1	ATXN2L	+	0.465586	0.00954993	1.63014	3	105,190,29,	0,279,795	protein_coding	383	cds
chr16	87425969	87435918	ENST00000565788.1	MAP1LC3B	+	0.613762	0.0223872	1.62001	3	104,56,138,	0,6451,9811	protein_coding	94	cds, utr3, utr5
chr1	154243177	154243328	ENST00000428931.1	UBAP2L	+	0.601174	0.020893	2.77022	1	151,	0	protein_coding	560	utr3
chr9	116041273	116044998	ENST00000374198.4	PRPF4	+	0.590201	0.0199526	2.53151	2	138,73,	0,3652	protein_coding	1566	cds
chr19	11145759	11152204	ENST00000429416.3	SMARCA4	+	0.648634	0.0371535	4.56305	2	49,222,	0,6223	protein_coding	4941	cds
chr3	112324007	112324307	ENST00000439685.2	CCDC80	-	0.0812831	0.000245471	1.82008	1	300,	0	protein_coding	2850	utr3, cds
chr1	155110849	155111328	ENST00000303343.8	SLC50A1	+	0.516416	0.0125893	1.5977	1	479,	0	protein_coding	574	utr3
chr2	179403681	179404202	ENST00000359218.5	TTN	-	0.648634	0.0389045	4.56305	2	297,94,	0,427	protein_coding	81153	cds
chr1	11734537	11734685	ENST00000376692.4	MAD2L2	-	0.366438	0.0047863	2.17347	1	148,	0	protein_coding	297	utr3
chr17	80213408	80224676	ENST00000580061.1	CSNK1D	-	0.331894	0.00389045	1.66902	3	45,111,76,	0,10153,11192	retained_intron	578	exon
chr12	110353268	110354493	ENST00000537880.1	TCHP	+	0.648634	0.0398107	4.53154	2	83,98,	0,1127	retained_intron	2817	exon
chr10	104238993	104239144	ENST00000487599.1	ACTR1A	-	0.648634	0.030903	1.71238	1	151,	0	protein_coding	1699	utr3
chr19	39669232	39669502	ENST00000593690.1	PAK4	+	0.549541	0.0151356	1.6783	1	270,	0	protein_coding	825	utr3
chr21	37518577	37528615	ENST00000608622.1	CBR3-AS1	-	0.648634	0.0457088	4.85678	2	76,101,	0,9937	antisense	586	exon
chr5	137854535	137878840	ENST00000512198.1	ETF1	-	0.395367	0.00588844	2.47942	3	21,104,55,	0,23986,24250	nonsense_mediated_decay	745	exon
chr11	832975	834577	ENST00000525718.1	CD151	+	0.0537032	0.000141254	2.42839	3	51,80,48,	0,1012,1554	protein_coding	289	utr5
chr22	31491522	31492855	ENST00000489337.1	SMTN	+	0.635331	0.0251189	1.52414	2	73,137,	0,1196	retained_intron	3560	exon
chr17	55183498	55183946	ENST00000571629.1	AKAP1	+	0.598412	0.0204174	1.69232	1	448,	0	protein_coding	2709	cds
chr16	2999603	2999812	ENST00000574985.1	FLYWCH1	+	0.648634	0.0489779	1.86477	1	209,	0	retained_intron	2318	exon
chr12	49332081	49332172	ENST00000256682.4	ARF3	-	0.480839	0.0104713	1.93053	1	91,	0	protein_coding	3227	utr3
chr5	78610367	78610667	ENST00000396137.4	JMY	+	0.648634	0.040738	2.73208	1	300,	0	protein_coding	2964	cds
chr11	68029989	68030195	ENST00000530166.1	C11orf24	-	0.648634	0.0295121	2.96905	1	206,	0	processed_transcript	941	exon
chr10	104238986	104239136	ENST00000470322.1	ACTR1A	-	0.561048	0.0162181	1.71594	1	150,	0	processed_transcript	3519	exon
chr12	110348918	110352333	ENST00000549550.1	TCHP	+	0.648634	0.0489779	2.09943	3	122,82,87,	0,1877,3328	retained_intron	465	exon
chr10	34558753	34620076	ENST00000545260.1	PARD3	-	0.648634	0.0457088	1.58118	4	74,111,232,32,	0,14309,47281,61291	protein_coding	3798	cds
chr22	41513374	41513795	ENST00000263253.7	EP300	+	0.529663	0.0138038	1.90264	1	421,	0	protein_coding	7242	cds
chr14	21561276	21561796	ENST00000553980.1	ZNF219	-	0.648634	0.0295121	2.02792	3	173,64,52,	0,311,468	protein_coding	405	cds, utr5
chr19	2794886	2796172	ENST00000585338.1	THOP1	+	0.548277	0.0151356	1.88688	2	24,94,	0,1192	protein_coding	530	cds
chr1	155110848	155111327	ENST00000368401.5	SLC50A1	+	0.516416	0.0125893	1.5977	1	479,	0	protein_coding	573	utr3
chr16	30747707	30748996	ENST00000262518.4	SRCAP	+	0.632412	0.0251189	1.64148	3	8,84,627,	0,154,662	protein_coding	9690	cds
chr9	130267617	130267707	ENST00000373314.3	FAM129B	-	0.648634	0.0316228	1.70764	1	90,	0	protein_coding	1509	utr3
chr1	39895632	39898222	ENST00000317713.7	MACF1	+	0.178238	0.00102329	1.60214	3	108,207,16,	0,741,2574	protein_coding	16290	cds
chr16	89358164	89555572	ENST00000562816.1	ANKRD11	-	0.0281838	5.7544e-05	2.31338	5	21,139,143,85,127,	0,13449,25176,126527,197281	processed_transcript	573	exon
chr22	31491427	31494672	ENST00000404574.1	SMTN	+	0.368978	0.00501187	1.79253	4	14,76,70,20,	0,92,1827,3225	protein_coding	1314	cds
chr20	35280644	35280972	ENST00000359675.2	NDRG3	-	0.358922	0.00457088	2.63902	1	328,	0	protein_coding	1757	utr3
chr21	35890029	35890446	ENST00000381132.2	RCAN1	-	0.648634	0.0436516	1.5305	1	417,	0	protein_coding	591	utr3, cds
chr1	155110856	155111329	ENST00000368404.4	SLC50A1	+	0.564937	0.0165959	1.57899	1	473,	0	protein_coding	575	utr3
chr14	55819341	55819611	ENST00000313833.4	FBXO34	+	0.648634	0.0363078	2.77022	1	270,	0	protein_coding	1086	utr3
chr2	239237348	239241525	ENST00000373327.4	TRAF3IP1	+	0.648634	0.0380189	1.63694	3	122,417,61,	0,218,4116	protein_coding	2073	cds
chr14	21561279	21561869	ENST00000553296.1	ZNF219	-	0.648634	0.0275423	2	2	170,125,	0,465	protein_coding	323	utr5, cds
chr4	48901938	48908744	ENST00000510159.1	OCIAD2	-	0.648634	0.0371535	1.55186	3	4,128,70,	0,4562,6736	nonsense_mediated_decay	432	exon
chrX	16887238	16888276	ENST00000493145.1	RBBP7	-	0.294442	0.00301995	1.82387	2	105,107,	0,931	protein_coding	100	cds, utr5
chr14	21561273	21572702	ENST00000451119.2	ZNF219	-	0.64121	0.0263027	2.01391	3	176,89,33,	0,471,11396	protein_coding	2166	utr5, cds
chr14	20923833	20924046	ENST00000556296.1	APEX1	+	0.406443	0.00645654	1.61328	2	29,86,	0,127	processed_transcript	571	exon
chr5	72204738	72205188	ENST00000454282.1	TNPO1	+	0.235505	0.00199526	1.52626	1	450,	0	protein_coding	5718	utr3
chr22	36662936	36663117	ENST00000319136.4	APOL1	+	0.64121	0.0263027	9.00047	1	181,	0	protein_coding	1491	utr3
chr16	2999600	2999810	ENST00000344592.5	FLYWCH1	+	0.648634	0.0380189	1.93053	1	210,	0	protein_coding	1085	utr3
chr9	127651573	127662763	ENST00000475407.1	GOLGA1	-	0.500035	0.011749	3.83706	6	9,103,90,96,150,33,	0,139,1094,9254,10034,11157	nonsense_mediated_decay	4107	exon
chr12	53709547	53715041	ENST00000549450.1	AAAS	-	0.486407	0.0107152	1.93455	3	19,128,57,	0,4801,5437	processed_transcript	581	exon
chr17	61770999	61771209	ENST00000361733.3	MAP3K3	+	0.648634	0.0346737	2.90795	1	210,	0	protein_coding	1878	utr3, cds
chr16	1359665	1359755	ENST00000473256.2	UBE2I	+	0.605341	0.0213796	2.86791	1	90,	0	retained_intron	1771	exon
chr11	64534330	64535118	ENST00000477596.1	SF1	-	0.448745	0.00851138	1.56808	3	221,60,76,	0,333,712	retained_intron	802	exon
chr15	90174859	90176412	ENST00000394412.3	KIF7	-	0.475335	0.0102329	3.4822	3	82,177,41,	0,1191,1512	protein_coding	4029	cds
chr1	1250997	1254884	ENST00000527719.1	CPSF3L	-	0.648634	0.0371535	1.6245	2	1,209,	0,3678	protein_coding	628	cds
chr8	144391555	144392258	ENST00000517857.1	TOP1MT	-	0.648634	0.0489779	2.18859	2	158,21,	0,682	retained_intron	624	exon
chr19	1578313	1578523	ENST00000590550.2	MBD3	-	0.648634	0.0275423	1.58447	1	210,	0	protein_coding	1703	cds, utr3
chr1	1250994	1254881	ENST00000545578.1	CPSF3L	-	0.648634	0.0323594	1.65864	2	4,206,	0,3681	protein_coding	1713	cds
chr17	75211865	75212432	ENST00000413679.2	SEC14L1	+	0.648634	0.0281838	1.52203	2	152,327,	0,240	protein_coding	2989	utr3
chr10	127503651	127511669	ENST00000420761.1	UROS	-	0.552077	0.0154882	2.04202	3	48,89,72,	0,1354,7946	protein_coding	556	utr5, cds
chr22	31491440	31492851	ENST00000358743.1	SMTN	+	0.586138	0.0194984	1.55725	3	1,76,133,	0,79,1278	protein_coding	2820	cds
chr17	36884647	36884828	ENST00000325718.7	MLLT6	+	0.207014	0.00151356	2.67586	1	181,	0	protein_coding	4208	utr3
chr17	55183489	55183937	ENST00000572557.1	AKAP1	+	0.588844	0.0199526	1.69937	1	448,	0	protein_coding	2709	cds
chr12	48091421	48099779	ENST00000432584.3	RPAP3	-	0.648634	0.0446684	2.09943	3	81,141,45,	0,3825,8313	protein_coding	399	utr5
chr2	179403681	179404202	ENST00000589042.1	TTN	-	0.648634	0.0389045	4.56305	2	297,94,	0,427	protein_coding	107973	cds
chr22	36662947	36663128	ENST00000422706.1	APOL1	+	0.572796	0.018197	9.57983	1	181,	0	protein_coding	1500	utr3
chr17	74266277	74266667	ENST00000589240.1	UBALD2	+	0.316228	0.00346737	1.52944	1	390,	0	protein_coding	84	cds, utr3
chr15	34522119	34522357	ENST00000267750.4	EMC4	+	0.480839	0.0104713	1.56808	1	238,	0	protein_coding	371	utr3
chr11	108593861	108811178	ENST00000322536.3	DDX10	+	0.597035	0.0204174	1.54971	6	328,120,162,57,146,206,	0,115311,118180,129018,194738,217111	protein_coding	2625	utr3, cds
chr2	47562514	47562695	ENST00000418539.1	BCYRN1	+	0.0691831	0.000199526	1.52838	1	181,	0	lincRNA	13458	exon
chr5	54603951	54618274	ENST00000503165.1	SKIV2L2	+	0.648634	0.0416869	2.05623	2	24,120,	0,14203	processed_transcript	571	exon
chr16	69782135	69783165	ENST00000564620.1	NOB1	-	0.460257	0.00933254	1.59107	3	97,201,50,	0,685,980	nonsense_mediated_decay	812	exon
chr10	104848391	104848571	ENST00000343289.5	NT5C2	-	0.648634	0.0323594	2.32947	1	180,	0	protein_coding	3492	utr3
chr11	60618340	60618519	ENST00000535217.1	CCDC86	+	0.363915	0.00467735	1.6529	1	179,	0	nonsense_mediated_decay	1488	exon
chr8	107718835	107722940	ENST00000445937.1	OXR1	+	0.632412	0.0251189	2.39496	2	538,91,	0,4014	protein_coding	2538	cds
GL000253.1	2669739	2669917	ENST00000465455.1	HLA-B	-	0.58479	0.0194984	1.83147	1	178,	0	retained_intron	588	exon
chr12	53709547	53714537	ENST00000552876.1	AAAS	-	0.648634	0.0346737	1.61888	2	19,189,	0,4801	retained_intron	2016	exon
chr2	239237347	239241523	ENST00000391993.3	TRAF3IP1	+	0.648634	0.0380189	1.64035	3	123,417,59,	0,219,4117	protein_coding	1875	cds
chr19	11145749	11152184	ENST00000589677.1	SMARCA4	+	0.648634	0.0489779	4.19887	2	59,211,	0,6224	protein_coding	4848	cds
chr9	140008794	140009481	ENST00000473703.1	DPP7	-	0.648634	0.0389045	1.72788	3	40,114,55,	0,120,632	protein_coding	631	utr5
chr9	86301056	86322730	ENST00000257468.7	UBQLN1	-	0.639735	0.0263027	1.97383	2	14,316,	0,21358	protein_coding	1683	utr5, cds
chr1	155110854	155111327	ENST00000368405.3	SLC50A1	+	0.5236	0.0131826	1.59881	1	473,	0	processed_transcript	1003	exon
chr11	60618265	60618554	ENST00000538705.1	RP11-804A23.4	-	0.530884	0.0138038	1.50108	1	289,	0	antisense	491	exon
chr7	5342970	5343121	ENST00000396872.3	SLC29A4	+	0.648634	0.0446684	3.45815	1	151,	0	protein_coding	3934	utr3
chr13	115057012	115067267	ENST00000474056.1	UPF3A	+	0.648634	0.042658	1.75808	4	7,159,161,62,	0,96,7302,10193	processed_transcript	748	exon
chr16	3708004	3708179	ENST00000576792.1	DNASE1	+	0.595662	0.0199526	1.76786	1	175,	0	protein_coding	364	utr3
chr11	8933022	8938907	ENST00000534506.1	AKIP1	+	0.28774	0.00288403	1.51887	3	196,105,74,	0,3350,5811	protein_coding	504	cds
chr19	11032882	11033359	ENST00000327064.4	CARM1	+	0.331894	0.00389045	1.52944	1	477,	0	protein_coding	1018	utr3
chr11	8933024	8938896	ENST00000309377.4	AKIP1	+	0.122462	0.000467735	1.61888	4	194,81,105,63,	0,975,3348,5809	protein_coding	630	cds
chr1	1254694	1254868	ENST00000526332.1	CPSF3L	-	0.648634	0.0489779	1.6358	1	174,	0	protein_coding	252	cds, utr5
chr15	98514617	98514976	ENST00000538249.1	ARRDC4	+	0.648634	0.0371535	2.36199	1	359,	0	protein_coding	891	utr3
chr1	90487889	90493198	ENST00000340281.4	ZNF326	+	0.605341	0.0213796	2.08493	2	15,286,	0,5023	protein_coding	1746	cds
chr8	144391555	144392258	ENST00000521193.1	TOP1MT	-	0.648634	0.0489779	2.18859	2	158,21,	0,682	protein_coding	1509	utr3, cds
chr12	98942497	98942705	ENST00000393053.2	TMPO	+	0.176604	0.000977237	3.45815	1	208,	0	protein_coding	1102	utr3
chr3	128848923	128859269	ENST00000496163.1	ISY1	-	0.645654	0.0269153	1.50525	4	108,87,123,59,	0,469,4751,10287	protein_coding	444	utr3, cds
chrX	19554524	19560224	ENST00000379698.4	SH3KBP1	-	0.648634	0.0354813	1.56917	3	52,64,182,	0,1310,5518	protein_coding	1884	utr3, cds
chr16	30750132	30750822	ENST00000262518.4	SRCAP	+	0.648634	0.0457088	1.52309	1	690,	0	protein_coding	9690	cds
chr15	93162531	93173495	ENST00000557398.2	FAM174B	-	0.648634	0.042658	1.85446	2	158,52,	0,10912	protein_coding	366	cds, utr5
chr16	83999608	83999848	ENST00000393306.1	OSGIN1	+	0.644169	0.0269153	3.03143	1	240,	0	protein_coding	328	cds, utr3
chr12	53709555	53718409	ENST00000548258.1	AAAS	-	0.648634	0.0281838	1.67481	3	11,128,64,	0,4793,8790	processed_transcript	550	exon
chr1	231135950	231136341	ENST00000366658.2	ARV1	+	0.648634	0.0363078	1.91057	1	391,	0	protein_coding	465	utr3
chr4	73968164	73969797	ENST00000560507.1	ANKRD17	-	0.648634	0.0338844	3.11666	2	100,78,	0,1555	processed_transcript	563	exon
chr8	107718841	107722915	ENST00000442977.2	OXR1	+	0.648634	0.0380189	2.25012	2	532,66,	0,4008	protein_coding	2622	cds
chr21	35889996	35890441	ENST00000399272.1	RCAN1	-	0.648634	0.0436516	1.51362	1	445,	0	protein_coding	513	utr3, cds
chr12	53709537	53715171	ENST00000548880.1	AAAS	-	0.413048	0.00691831	1.98481	3	29,128,45,	0,4811,5589	retained_intron	577	exon
chr17	80213408	80231314	ENST00000579316.1	CSNK1D	-	0.333426	0.00389045	1.60103	3	45,111,133,	0,10153,17773	retained_intron	692	exon
chr17	6920634	6922860	ENST00000443997.1	MIR497HG	-	0.648634	0.0436516	1.60103	2	73,164,	0,2062	antisense	770	exon
chr1	39895620	39898240	ENST00000372915.3	MACF1	+	0.121339	0.000446684	1.62225	3	120,207,34,	0,753,2586	protein_coding	22164	cds
chr1	153615721	153616021	ENST00000368686.1	CHTOP	+	0.557186	0.0158489	1.68646	1	300,	0	protein_coding	1939	utr3
chr19	1578313	1578522	ENST00000156825.1	MBD3	-	0.648634	0.0275423	1.58447	1	209,	0	protein_coding	873	utr3, cds
chr7	100283630	100283839	ENST00000464111.1	GIGYF1	-	0.648634	0.040738	2.73208	1	209,	0	retained_intron	656	exon
chr17	1615848	1615998	ENST00000574306.1	MIR22HG	-	0.648634	0.0331131	4.78991	1	150,	0	lincRNA	2626	exon
chr17	40466978	40467334	ENST00000462286.2	STAT3	-	0.629506	0.0245471	1.72548	1	356,	0	retained_intron	1982	exon
chrX	19554517	19560249	ENST00000397821.3	SH3KBP1	-	0.648634	0.0346737	1.54756	3	59,64,207,	0,1317,5525	protein_coding	1995	utr3, cds
chr14	21561291	21566995	ENST00000554478.1	ZNF219	-	0.60256	0.020893	2.11404	3	172,89,26,	0,453,5678	protein_coding	474	cds
chr19	2796124	2796185	ENST00000307741.6	THOP1	+	0.605341	0.0218776	2.17347	1	61,	0	protein_coding	2067	cds
chr3	93772176	93772506	ENST00000303097.7	ARL13B	+	0.648634	0.0301995	3.81055	1	330,	0	protein_coding	2019	utr3
chr19	45754639	45762258	ENST00000300843.4	MARK4	+	0.648634	0.0354813	3.13834	2	258,12,	0,7607	protein_coding	2064	utr5, cds
chr20	35280647	35280977	ENST00000349004.1	NDRG3	-	0.28774	0.00288403	2.69447	1	330,	0	protein_coding	1757	utr3
chr19	1026614	1031188	ENST00000562015.1	CNN2	+	0.474242	0.0102329	1.50629	3	109,98,119,	0,361,4455	processed_transcript	563	exon
chr12	53709531	53715169	ENST00000552161.1	AAAS	-	0.514044	0.0125893	1.75078	3	35,128,43,	0,4817,5595	retained_intron	585	exon
chr2	24493544	24498642	ENST00000361999.3	ITSN2	-	0.648634	0.0338844	2.11404	3	93,176,61,	0,1090,5037	protein_coding	5010	cds
chr19	11145756	11152200	ENST00000591595.1	SMARCA4	+	0.648634	0.0371535	4.56305	2	52,218,	0,6226	retained_intron	3377	exon
chr1	156084479	156084629	ENST00000515711.1	LMNA	+	0.648634	0.0338844	1.81504	1	150,	0	processed_transcript	569	exon
chr5	54603947	54624614	ENST00000506750.1	SKIV2L2	+	0.648634	0.0323594	2.02792	3	28,63,88,	0,19596,20579	nonsense_mediated_decay	3271	exon
chr19	11145746	11152190	ENST00000344626.4	SMARCA4	+	0.648634	0.0416869	4.40762	2	62,208,	0,6236	protein_coding	4941	cds
chr12	53709547	53715158	ENST00000547757.1	AAAS	-	0.60256	0.0213796	1.70764	3	19,128,32,	0,4801,5579	protein_coding	833	cds
chr14	21561291	21566993	ENST00000421093.2	ZNF219	-	0.648634	0.030903	2.01391	3	158,89,24,	0,453,5678	protein_coding	2166	utr5, cds
chr16	28847311	28848114	ENST00000564162.1	ATXN2L	+	0.648634	0.0354813	1.5768	2	132,46,	0,757	protein_coding	330	cds
chr18	5290661	5290931	ENST00000357006.4	ZBTB14	-	0.648634	0.0346737	3.29436	1	270,	0	protein_coding	1347	utr3, cds
chr11	832962	834560	ENST00000397420.3	CD151	+	0.530884	0.0138038	2.28153	2	60,31,	0,1567	protein_coding	249	utr5
chr22	31491435	31492875	ENST00000347557.2	SMTN	+	0.599791	0.020893	1.51152	3	6,76,157,	0,84,1283	protein_coding	2751	cds
chr16	89368034	89383486	ENST00000567699.1	ANKRD11	-	0.198609	0.00141254	2.11404	3	10,139,146,	0,3579,15306	processed_transcript	412	exon
chr1	151535119	151537079	ENST00000368848.2	TUFT1	+	0.638263	0.025704	1.60882	3	43,87,79,	0,1260,1881	protein_coding	1095	cds
chr17	79860160	79860395	ENST00000333383.7	NPB	+	0.648634	0.0288403	8.22491	1	235,	0	protein_coding	375	cds
chr19	11145740	11152184	ENST00000444061.3	SMARCA4	+	0.648634	0.0446684	4.31691	2	68,202,	0,6242	protein_coding	4839	cds
chr3	93772190	93772460	ENST00000394222.3	ARL13B	+	0.648634	0.0316228	4.72397	1	270,	0	protein_coding	894	utr3
chr17	79860067	79860337	ENST00000538936.2	PCYT2	-	0.648634	0.030903	8	1	270,	0	protein_coding	3871	utr3
chr17	7484791	7484940	ENST00000584180.1	CD68	+	0.420727	0.00724436	1.60436	1	149,	0	protein_coding	530	utr3
chr1	155110871	155111050	ENST00000484027.1	SLC50A1	+	0.557186	0.0158489	1.68179	1	179,	0	processed_transcript	596	exon
chr19	58370991	58371499	ENST00000419854.1	ZNF587	+	0.572796	0.0177828	2.09943	1	508,	0	protein_coding	1596	cds
chr12	10870668	10875508	ENST00000536107.1	YBX3	-	0.105682	0.000371535	2.42839	3	52,64,60,	0,1010,4780	retained_intron	438	exon
chr11	747476	755926	ENST00000532685.1	TALDO1	+	0.213796	0.00165959	1.87384	2	102,48,	0,8402	retained_intron	568	exon
chr19	39669249	39669457	ENST00000599470.1	PAK4	+	0.570164	0.017378	1.80125	1	208,	0	protein_coding	241	utr3
chr16	89367340	89395364	ENST00000563291.1	ANKRD11	-	0.195434	0.00128825	1.96973	4	30,139,143,14,	0,4273,16000,28010	protein_coding	100	cds, utr5
chr17	29325855	29326244	ENST00000328381.5	RNF135	+	0.442588	0.00812831	2.08493	1	389,	0	protein_coding	1296	utr3, cds
chr1	90487890	90493196	ENST00000455342.2	ZNF326	+	0.605341	0.0213796	2.08493	2	14,284,	0,5022	protein_coding	1128	cds
chr12	10871713	10875510	ENST00000540447.1	YBX3	-	0.648634	0.0295121	1.51782	2	29,62,	0,3735	retained_intron	6393	exon
chr14	51224381	51225248	ENST00000453196.1	NIN	-	0.648634	0.047863	1.67249	1	867,	0	protein_coding	6138	cds
chr1	33476119	33477809	ENST00000482191.1	AK2	-	0.196789	0.00131826	1.54756	2	315,135,	0,1555	retained_intron	599	exon
chr2	230663628	230666969	ENST00000389044.4	TRIP12	-	0.616595	0.0229087	1.63241	3	137,101,2,	0,370,3339	protein_coding	6120	cds
chr12	53709559	53715171	ENST00000394384.3	AAAS	-	0.562341	0.0165959	1.7593	3	7,128,45,	0,4789,5567	protein_coding	1539	cds
chr17	61770999	61771210	ENST00000361357.3	MAP3K3	+	0.648634	0.0346737	2.90795	1	211,	0	protein_coding	1971	utr3, cds
chr19	35760359	35760714	ENST00000593708.1	USF2	+	0.648634	0.0398107	1.63354	2	36,231,	0,124	retained_intron	474	exon
chr1	1250997	1254882	ENST00000530031.1	CPSF3L	-	0.648634	0.0371535	1.6245	2	1,207,	0,3678	protein_coding	749	cds
chr19	45913724	45913964	ENST00000309424.3	CD3EAP	+	0.587489	0.0194984	5.6962	1	240,	0	protein_coding	1268	utr3
chr16	3119373	3119552	ENST00000549213.1	IL32	+	0.313329	0.00346737	14.3204	1	179,	0	protein_coding	199	utr3
chr11	747473	752336	ENST00000528070.1	TALDO1	+	0.258226	0.00239883	1.86348	2	105,73,	0,4790	nonsense_mediated_decay	856	exon
chr10	102800086	102800386	ENST00000466982.1	SFXN3	+	0.365595	0.0047863	1.64604	1	300,	0	processed_transcript	2756	exon
chr1	154243178	154243329	ENST00000361546.2	UBAP2L	+	0.648634	0.0331131	2.58471	1	151,	0	protein_coding	561	utr3
chr19	50436891	50437192	ENST00000423777.2	ATF5	+	0.42658	0.0074131	1.8391	1	301,	0	protein_coding	846	utr3
chr2	208394845	208424995	ENST00000353267.3	CREB1	+	0.648634	0.0416869	3.38698	3	13,122,46,	0,25506,30104	protein_coding	231	cds, utr5
chr17	80213428	80230078	ENST00000578194.1	CSNK1D	-	0.468813	0.00977237	1.58008	3	25,111,133,	0,10133,16517	processed_transcript	567	exon
chr5	139892952	139903718	ENST00000246149.6	ANKHD1	+	0.648634	0.0380189	3.63008	2	112,68,	0,10698	protein_coding	2062	cds
chr11	65207886	65208307	ENST00000501122.2	NEAT1	+	0.616595	0.0229087	2.09943	1	421,	0	lincRNA	22743	exon
chr1	39895619	39898239	ENST00000289893.4	MACF1	+	0.118304	0.00042658	1.62338	3	121,207,33,	0,754,2587	protein_coding	17814	cds
chr17	55183452	55183956	ENST00000314126.3	AKAP1	+	0.648634	0.0331131	1.56157	1	504,	0	protein_coding	1779	cds
chr16	29818099	29821559	ENST00000566906.2	MAZ	+	0.433511	0.00776247	1.78881	3	115,89,123,	0,199,3337	protein_coding	552	cds
chr17	55183457	55183936	ENST00000337714.3	AKAP1	+	0.605341	0.0213796	1.64947	1	479,	0	protein_coding	2709	cds
chr22	19438115	19443236	ENST00000360834.4	UFD1L	-	0.484172	0.0107152	1.76541	3	152,82,34,	0,4156,5087	protein_coding	888	utr3, cds
chr3	93772186	93772485	ENST00000535334.1	ARL13B	+	0.648634	0.0416869	3.605	1	299,	0	protein_coding	2408	utr3
chr16	1359677	1359767	ENST00000568288.1	UBE2I	+	0.648634	0.0331131	2.34567	1	90,	0	processed_transcript	501	exon
chr1	15480376	15541644	ENST00000400796.3	TMEM51	+	0.566239	0.0169824	6.10504	2	74,254,	0,61014	protein_coding	415	cds, utr5
chr2	179403680	179404201	ENST00000342175.6	TTN	-	0.628058	0.0239883	5.09824	2	298,93,	0,428	protein_coding	81354	cds
chr17	46148071	46148550	ENST00000393408.3	CBX1	-	0.328852	0.00380189	1.56591	1	479,	0	protein_coding	1386	utr3
chr19	35759997	35760886	ENST00000222305.3	USF2	+	0.539511	0.0144544	1.53475	4	69,47,119,181,	0,351,486,708	protein_coding	1038	utr5, cds
chr14	55819323	55819592	ENST00000440021.1	FBXO34	+	0.648634	0.0363078	2.77022	1	269,	0	protein_coding	560	utr3
chr11	74660334	74680695	ENST00000530257.1	SPCS2	+	0.648634	0.0467735	1.60993	3	110,84,40,	0,15744,20321	protein_coding	471	cds
chr8	107718833	107722936	ENST00000452423.2	OXR1	+	0.648634	0.0354813	2.28153	2	540,87,	0,4016	protein_coding	1668	cds, utr5
chr10	75139946	75143418	ENST00000535178.1	ANXA7	-	0.212814	0.00162181	1.82387	3	13,171,84,	0,2986,3388	protein_coding	1008	cds
chr1	39895634	39898224	ENST00000545844.1	MACF1	+	0.180717	0.00107152	1.59881	3	106,207,18,	0,739,2572	protein_coding	16290	cds
chr6	160390250	160412278	ENST00000356956.1	IGF2R	+	0.648634	0.0338844	5.24157	2	177,63,	0,21965	protein_coding	7473	utr5, cds
chr1	1250996	1255876	ENST00000526797.1	CPSF3L	-	0.644169	0.0263027	1.7411	3	2,138,41,	0,3679,4839	nonsense_mediated_decay	659	exon
chr1	39895632	39898222	ENST00000539005.1	MACF1	+	0.192309	0.00123027	1.58997	3	108,207,16,	0,741,2574	protein_coding	15900	cds
chr16	3119433	3119551	ENST00000382213.3	IL32	+	0.562341	0.0162181	11.0043	1	118,	0	protein_coding	315	utr3
chr19	35759910	35761446	ENST00000343550.5	USF2	+	0.437522	0.00794328	1.61776	4	156,47,119,97,	0,438,573,1439	protein_coding	837	utr5, cds
chr19	11145754	11152188	ENST00000541122.2	SMARCA4	+	0.648634	0.042658	4.37717	2	54,215,	0,6219	protein_coding	4851	cds
chr6	7411611	7417762	ENST00000379834.2	RIOK1	+	0.648634	0.0316228	1.81001	4	73,54,153,199,	0,1510,2859,5952	protein_coding	1704	utr3, cds
chr7	91741502	91742484	ENST00000422722.1	LRRD1	-	0.124165	0.00047863	1.6644	1	982,	0	processed_transcript	3511	exon
chr14	20923812	20924049	ENST00000557159.1	APEX1	+	0.248886	0.00218776	1.59549	1	237,	0	retained_intron	1803	exon
chr16	83842347	83845108	ENST00000567382.1	HSBP1	+	0.313329	0.00346737	1.84038	3	4,121,83,	0,562,2678	nonsense_mediated_decay	889	exon
chr9	86301057	86322730	ENST00000376395.4	UBQLN1	-	0.648634	0.0288403	1.94936	2	13,316,	0,21357	protein_coding	1767	utr5, cds
chr1	39895626	39898246	ENST00000361689.2	MACF1	+	0.145546	0.000630957	1.60436	3	114,207,40,	0,747,2580	protein_coding	16290	cds
chr12	53709543	53715311	ENST00000549983.1	AAAS	-	0.645654	0.0269153	1.66094	3	23,128,57,	0,4805,5711	processed_transcript	860	exon
chr19	8373761	8381392	ENST00000595856.1	NDUFA7	-	0.159588	0.000776247	2.18859	3	7,184,13,	0,2534,7618	nonsense_mediated_decay	553	exon
chr14	24707481	24707986	ENST00000558007.1	GMPR2	+	0.648634	0.0436516	1.65061	2	130,192,	0,313	retained_intron	469	exon
chr16	30958502	30959339	ENST00000565690.1	FBXL19	+	0.616595	0.0229087	1.51152	1	837,	0	protein_coding	1674	utr3, cds
chr13	26620312	26620671	ENST00000319420.3	SHISA2	-	0.390841	0.0057544	2.34567	1	359,	0	protein_coding	885	utr3, cds
chr14	74205528	74205916	ENST00000423556.1	ELMSAN1	-	0.648634	0.0436516	2.42839	1	388,	0	protein_coding	3134	cds
chr12	53709546	53715721	ENST00000549821.1	AAAS	-	0.598412	0.020893	1.72429	3	20,128,61,	0,4802,6114	processed_transcript	596	exon
chr16	89357106	89556939	ENST00000301030.4	ANKRD11	-	0.255859	0.00234423	1.52414	6	130,171,139,146,85,287,	0,314,14507,26234,127585,199546	protein_coding	461	cds, utr5
chr19	58370974	58371544	ENST00000339656.5	ZNF587	+	0.504661	0.0120226	2.12874	1	570,	0	protein_coding	4975	cds, utr3
chr7	39730150	39745907	ENST00000434466.1	RALA	+	0.564937	0.0165959	1.51152	4	39,175,103,186,	0,6133,6856,15571	nonsense_mediated_decay	768	exon
chr2	201284014	201284193	ENST00000423749.1	SPATS2L	+	0.595662	0.0204174	1.66094	1	179,	0	protein_coding	419	cds
chr19	39669242	39669541	ENST00000360442.3	PAK4	+	0.457088	0.00912011	1.72668	1	299,	0	protein_coding	830	utr3
chr14	24707495	24707734	ENST00000557854.1	GMPR2	+	0.648634	0.0389045	1.72071	1	239,	0	protein_coding	1281	cds
chr16	30750131	30750820	ENST00000344771.4	SRCAP	+	0.648634	0.0467735	1.51782	1	689,	0	protein_coding	9216	cds
chr2	179403709	179404200	ENST00000460472.2	TTN	-	0.648634	0.0389045	4.59479	2	269,92,	0,399	protein_coding	80778	cds
chr11	747448	755928	ENST00000319006.3	TALDO1	+	0.25704	0.00239883	1.81127	2	130,50,	0,8430	protein_coding	1011	utr5, cds
chr14	24901107	24901348	ENST00000553935.1	KHNYN	+	0.648634	0.0489779	2.05623	1	241,	0	protein_coding	2034	cds
chr14	51224376	51225245	ENST00000324330.9	NIN	-	0.648634	0.0436516	1.69466	1	869,	0	protein_coding	5967	cds
chr8	107718817	107722920	ENST00000519415.2	OXR1	+	0.638263	0.0263027	2.37841	2	556,71,	0,4032	protein_coding	1553	cds
chr7	107570007	107570096	ENST00000472714.1	LAMB1	-	0.138676	0.00057544	2.88786	1	89,	0	retained_intron	1540	exon
chr16	74501743	74505153	ENST00000563432.1	GLG1	-	0.648634	0.0380189	1.68646	4	3,118,89,83,	0,1100,2139,3327	retained_intron	555	exon
chr16	417723	418503	ENST00000441883.1	MRPL28	-	0.333426	0.00389045	1.69349	3	59,87,3,	0,604,777	protein_coding	722	cds
chr1	1250993	1254880	ENST00000527098.1	CPSF3L	-	0.648634	0.030903	1.67018	2	5,205,	0,3682	nonsense_mediated_decay	2004	exon
chr12	52200899	52201739	ENST00000354534.6	SCN8A	+	0.648634	0.0467735	1.70764	1	840,	0	protein_coding	5940	utr3, cds
chr16	89357113	89556726	ENST00000378330.2	ANKRD11	-	0.27227	0.00269153	1.53901	7	123,171,139,146,85,71,74,	0,307,14500,26227,127578,140550,199539	protein_coding	289	cds, utr5
chr3	123633825	123650078	ENST00000433542.2	CCDC14	-	0.648634	0.040738	1.52732	2	740,130,	0,16123	protein_coding	2736	cds
chr2	231339118	231371122	ENST00000264052.5	SP100	+	0.648634	0.047863	1.85189	6	44,45,75,45,105,105,	0,20012,24057,28662,29782,31899	protein_coding	2637	cds
chr12	53709537	53715178	ENST00000209873.4	AAAS	-	0.561048	0.0162181	1.69349	3	29,128,52,	0,4811,5589	protein_coding	1638	cds
chr1	240371173	240371922	ENST00000319653.9	FMN2	+	0.616595	0.0229087	2.08493	1	749,	0	protein_coding	5166	cds
chr17	30807529	30807825	ENST00000585265.1	PSMD11	+	0.648634	0.0457088	1.62225	2	120,55,	0,241	retained_intron	670	exon
chr10	104848418	104848569	ENST00000369878.4	CNNM2	+	0.648634	0.0363078	2.39496	1	151,	0	protein_coding	13044	utr3
chr15	70970437	70972106	ENST00000560951.1	UACA	-	0.648634	0.0457088	1.6644	2	108,160,	0,1509	retained_intron	535	exon
chr10	34558744	34620066	ENST00000466092.1	PARD3	-	0.648634	0.0457088	1.61328	4	83,111,232,22,	0,14318,47290,61300	processed_transcript	806	exon
chr22	31491431	31494673	ENST00000455608.1	SMTN	+	0.36141	0.00457088	1.80375	4	10,76,70,21,	0,88,1823,3221	protein_coding	648	cds
chr14	24707484	24707725	ENST00000561038.1	GMPR2	+	0.648634	0.0389045	1.70409	1	241,	0	nonsense_mediated_decay	2160	exon
chr16	69782824	69783152	ENST00000561677.2	NOB1	-	0.43451	0.00776247	1.8025	2	197,37,	0,291	retained_intron	582	exon
chr12	53714377	53718424	ENST00000550286.1	AAAS	-	0.648634	0.0301995	1.76908	2	99,79,	0,3968	protein_coding	354	utr5
chr16	3119433	3119553	ENST00000528163.2	IL32	+	0.55335	0.0154882	11.3137	1	120,	0	protein_coding	200	utr3
chr10	104848398	104848578	ENST00000404739.3	NT5C2	-	0.648634	0.0489779	2.11404	1	180,	0	protein_coding	1658	utr3
chr12	120972541	120984247	ENST00000325954.4	RNF10	+	0.00060256	5.12861e-07	2.54912	2	230,40,	0,11666	protein_coding	2433	utr5, cds
chr3	123633827	123650078	ENST00000409697.3	CCDC14	-	0.648634	0.042658	1.51782	2	738,130,	0,16121	protein_coding	2802	cds
chr18	56196400	56202414	ENST00000589204.1	ALPK2	-	0.648634	0.0489779	1.56808	2	70,349,	0,5665	retained_intron	2773	exon
chr5	139892494	139903700	ENST00000412116.1	ANKHD1	+	0.60256	0.0213796	5.24157	3	14,117,50,	0,453,11156	protein_coding	1826	cds
chr16	89383429	89556925	ENST00000378332.2	ANKRD11	-	0.456037	0.00891251	2.25012	3	57,85,273,	0,101262,173223	nonsense_mediated_decay	1982	exon
chr17	80213418	80231000	ENST00000582844.1	CSNK1D	-	0.561048	0.0162181	1.56482	3	35,111,34,	0,10143,17548	processed_transcript	957	exon
chr3	123633825	123650076	ENST00000488653.2	CCDC14	-	0.648634	0.0416869	1.52203	2	740,128,	0,16123	protein_coding	2859	cds
chr17	29325855	29326243	ENST00000324689.4	RNF135	+	0.442588	0.00812831	2.08493	1	388,	0	protein_coding	1224	utr3
chr9	135554717	135559016	ENST00000372146.4	GTF3C4	+	0.648634	0.0457088	1.64148	2	473,67,	0,4232	protein_coding	2466	cds
chr9	33262723	33264469	ENST00000379707.2	BAG1	-	0.648634	0.042658	1.76052	2	105,248,	0,1498	nonsense_mediated_decay	1353	exon
chr10	34558753	34620076	ENST00000374789.3	PARD3	-	0.648634	0.0457088	1.58227	4	74,111,232,32,	0,14309,47281,61291	protein_coding	4068	cds
chr1	10473187	10477101	ENST00000493288.1	PGD	+	0.648634	0.030903	1.58337	2	121,58,	0,3856	retained_intron	476	exon
chr13	44433022	44434035	ENST00000281508.3	CCDC122	-	0.639735	0.0263027	5.42642	2	11,228,	0,785	protein_coding	852	cds
chr1	1254690	1254866	ENST00000430786.1	CPSF3L	-	0.648634	0.0489779	1.62113	1	176,	0	nonsense_mediated_decay	849	exon
chr12	53709547	53718532	ENST00000551724.1	AAAS	-	0.619441	0.0234423	1.68997	3	19,128,57,	0,4801,8928	processed_transcript	552	exon
chr17	80223533	80231282	ENST00000579308.1	CSNK1D	-	0.576766	0.018197	1.68296	2	139,101,	0,7648	retained_intron	598	exon
chr1	39895632	39898222	ENST00000372925.2	MACF1	+	0.192309	0.00123027	1.58997	3	108,207,16,	0,741,2574	protein_coding	13300	cds
chr19	11032887	11033364	ENST00000586221.1	CARM1	+	0.37325	0.00512861	1.50108	1	477,	0	nonsense_mediated_decay	2766	exon
chr14	74205528	74205918	ENST00000394071.2	ELMSAN1	-	0.648634	0.0489779	2.37841	1	390,	0	protein_coding	3135	cds
chr10	29710913	29711241	ENST00000427063.2	PTCHD3P1	+	0.648634	0.030903	2.31338	1	328,	0	antisense	2025	exon
chr19	39669244	39669544	ENST00000599386.1	PAK4	+	0.44978	0.00851138	1.73508	1	300,	0	protein_coding	4240	utr3
chr3	49020397	49020826	ENST00000356401.4	ARIH2	+	0.648634	0.0436516	1.71832	2	15,195,	0,234	protein_coding	3115	cds, utr3
chr7	100804438	100804558	ENST00000337619.5	AP1S1	+	0.21928	0.0017378	2.56685	1	120,	0	protein_coding	714	utr3
chrX	19554540	19560241	ENST00000379716.1	SH3KBP1	-	0.648634	0.0380189	1.55833	3	36,64,199,	0,1294,5502	protein_coding	1281	cds
chr20	30825273	30825722	ENST00000375749.3	POFUT1	+	0.606736	0.0218776	1.65749	1	449,	0	protein_coding	4009	utr3
chr14	21561294	21565530	ENST00000556174.1	ZNF219	-	0.609537	0.0218776	2.09943	3	155,89,44,	0,450,4192	protein_coding	333	utr5, cds
chr6	34827022	34827292	ENST00000452449.2	UHRF1BP1	+	0.648634	0.0316228	2.31338	1	270,	0	protein_coding	4200	cds
chr10	75139947	75143421	ENST00000372921.5	ANXA7	-	0.196789	0.00131826	1.84548	3	12,171,87,	0,2985,3387	protein_coding	1398	cds
chr22	31491423	31492074	ENST00000493335.1	SMTN	+	0.479733	0.0104713	1.68296	3	18,76,237,	0,96,414	retained_intron	2937	exon
chr19	39669238	39669506	ENST00000321944.4	PAK4	+	0.5236	0.0131826	1.69584	1	268,	0	protein_coding	825	utr3
chr3	44684753	44684903	ENST00000396058.1	ZNF197	+	0.648634	0.040738	7.51618	1	150,	0	protein_coding	3087	cds
chr1	151538695	151547403	ENST00000490156.1	TUFT1	+	0.648634	0.047863	1.52838	4	9,114,129,17,	0,3437,8050,8691	retained_intron	567	exon
chr16	3119438	3119556	ENST00000008180.9	IL32	+	0.55335	0.0154882	11.3137	1	118,	0	protein_coding	467	utr3
chr16	29818085	29819931	ENST00000561855.1	MAZ	+	0.648634	0.0389045	1.54435	3	129,64,41,	0,1465,1805	nonsense_mediated_decay	672	exon
chr14	103804691	103805161	ENST00000559011.1	EIF5	+	0.572796	0.018197	1.58118	2	118,90,	0,380	retained_intron	386	exon
chr2	179403681	179404202	ENST00000591111.1	TTN	-	0.648634	0.0389045	4.56305	2	297,94,	0,427	protein_coding	103050	cds
chr10	34558752	34620075	ENST00000374790.3	PARD3	-	0.648634	0.0446684	1.58557	4	75,111,232,31,	0,14310,47282,61292	protein_coding	3888	cds
chr11	65325159	65325400	ENST00000322147.4	LTBP3	-	0.648634	0.0316228	4.08405	1	241,	0	protein_coding	3768	cds
chr16	89367347	89406349	ENST00000566858.1	ANKRD11	-	0.118304	0.00042658	2.05623	4	23,139,143,72,	0,4266,15993,38930	processed_transcript	580	exon
chr4	3519747	3521895	ENST00000509198.1	LRPAP1	-	0.301995	0.00316228	1.50629	3	172,121,97,	0,850,2051	retained_intron	1170	exon
chr1	1254679	1254889	ENST00000435064.1	CPSF3L	-	0.648634	0.0389045	1.61664	1	210,	0	protein_coding	1800	cds
chr17	55183477	55183954	ENST00000539273.1	AKAP1	+	0.648634	0.0346737	1.57462	1	477,	0	protein_coding	2709	cds
chr20	25596639	25597057	ENST00000304788.3	NANP	-	0.648634	0.0380189	2.26577	1	418,	0	protein_coding	744	cds
chr16	1359665	1362418	ENST00000397515.2	UBE2I	+	0.629506	0.0245471	1.91057	2	109,71,	0,2682	protein_coding	407	utr5
chr14	45696028	45701776	ENST00000454990.1	MIS18BP1	-	0.648634	0.0398107	2.20381	4	11,152,158,65,	0,837,4315,5683	nonsense_mediated_decay	2131	exon
chr10	134161608	134162514	ENST00000392638.2	LRRC27	+	0.648634	0.0467735	3.63008	2	252,48,	0,858	protein_coding	1149	cds
chr5	64084792	64314204	ENST00000381070.3	CWC27	+	0.648634	0.042658	1.51257	8	55,80,31,158,104,110,104,219,	0,11282,12336,15263,96477,182737,188169,229193	protein_coding	1416	utr3, cds
chr12	98941755	98942082	ENST00000393053.2	TMPO	+	0.648634	0.0398107	1.66786	1	327,	0	protein_coding	1102	utr3
chr17	2497137	2517049	ENST00000575477.1	PAFAH1B1	+	0.648634	0.0380189	1.83783	2	163,98,	0,19814	processed_transcript	694	exon
chr1	39895614	39898234	ENST00000564288.1	MACF1	+	0.124165	0.00047863	1.62001	3	126,207,28,	0,759,2592	protein_coding	22665	cds
chr10	134161613	134162516	ENST00000344079.5	LRRC27	+	0.645654	0.0269153	4.11246	2	247,50,	0,853	protein_coding	1149	cds
chr16	2999585	2999885	ENST00000416288.2	FLYWCH1	+	0.648634	0.0354813	1.86219	1	300,	0	protein_coding	2475	utr3
chr1	46083164	46083918	ENST00000472408.1	NASP	+	0.530884	0.0138038	1.66786	2	99,186,	0,568	retained_intron	541	exon
chr17	55183441	55187499	ENST00000576295.1	AKAP1	+	0.570164	0.017378	1.70764	3	330,54,114,	0,1044,3944	protein_coding	614	cds
chr3	93772173	93772504	ENST00000335438.3	ARL13B	+	0.648634	0.0301995	3.81055	1	331,	0	nonsense_mediated_decay	3659	exon
chr11	64010770	64011141	ENST00000536642.1	FKBP2	+	0.5236	0.0131826	1.50943	2	13,219,	0,152	retained_intron	637	exon
chr12	10871716	10873512	ENST00000546298.1	YBX3	-	0.399025	0.00616595	1.66555	2	26,123,	0,1673	processed_transcript	564	exon
chr8	107718836	107722942	ENST00000312046.6	OXR1	+	0.623735	0.0239883	2.41162	2	537,93,	0,4013	protein_coding	2517	cds
chr22	36662945	36663125	ENST00000397278.3	APOL1	+	0.648634	0.0338844	8.22491	1	180,	0	protein_coding	1495	utr3
chr17	29325830	29326241	ENST00000443677.2	RNF135	+	0.442588	0.00812831	2.01391	1	411,	0	protein_coding	685	utr3
chr9	37503307	37503694	ENST00000377792.3	POLR1E	+	0.648634	0.0398107	1.56049	1	387,	0	protein_coding	498	utr3
chr2	230663626	230666968	ENST00000389045.3	TRIP12	-	0.583445	0.0190546	1.65749	3	139,101,1,	0,372,3341	protein_coding	5166	cds
chr12	53709559	53714519	ENST00000547238.1	AAAS	-	0.605341	0.0213796	1.75808	2	7,171,	0,4789	retained_intron	1154	exon
chr13	73636649	73636859	ENST00000539231.1	KLF5	+	0.644169	0.0269153	4.92458	1	210,	0	protein_coding	1098	cds
chr11	64893408	64893736	ENST00000532671.1	MRPL49	+	0.427563	0.00758578	1.6245	1	328,	0	retained_intron	2526	exon
chr2	242176005	242176186	ENST00000479894.1	HDLBP	-	0.425598	0.0074131	1.61328	1	181,	0	retained_intron	840	exon
chr17	7127702	7127852	ENST00000578319.1	ACADVL	+	0.648634	0.0436516	1.72668	1	150,	0	retained_intron	718	exon
chr16	67876690	67877140	ENST00000303596.1	THAP11	+	0.497737	0.0114815	1.81127	1	450,	0	protein_coding	942	cds
chr12	98941737	98942096	ENST00000556029.1	TMPO	+	0.648634	0.0363078	1.64832	1	359,	0	protein_coding	2524	utr3
chr8	126034375	126034525	ENST00000265896.5	SQLE	+	0.333426	0.00389045	3.01049	1	150,	0	protein_coding	341	utr3
chr18	8826029	8828944	ENST00000306329.11	SOGA2	+	0.648634	0.040738	4.72397	2	201,39,	0,2876	protein_coding	5715	utr3, cds
chrX	19554515	19560246	ENST00000541422.1	SH3KBP1	-	0.648634	0.042658	1.51257	3	61,64,204,	0,1319,5527	protein_coding	1212	utr3, cds
chr1	155707983	155708567	ENST00000491777.2	DAP3	+	0.453942	0.00870964	1.71832	2	66,168,	0,416	protein_coding	421	cds, utr3
chr1	1254685	1255887	ENST00000323275.6	CPSF3L	-	0.648634	0.0457088	1.63127	2	128,52,	0,1150	retained_intron	2450	exon
chr19	35759997	35760888	ENST00000595068.1	USF2	+	0.57544	0.018197	1.50525	4	69,47,119,183,	0,351,486,708	protein_coding	1014	utr5, cds
chr19	3057733	3062275	ENST00000585782.1	AES	-	0.47863	0.0104713	1.50004	3	7,98,104,	0,3424,4438	retained_intron	505	exon
chr2	26413711	26413891	ENST00000380649.3	HADHA	-	0.601174	0.020893	1.71832	1	180,	0	protein_coding	618	utr3
chr4	17844978	17845159	ENST00000326877.4	LCORL	-	0.630957	0.0245471	2.86791	1	181,	0	protein_coding	4525	utr3
chr2	231339113	231371117	ENST00000340126.4	SP100	+	0.648634	0.0354813	1.92385	6	49,45,75,45,105,100,	0,20017,24062,28667,29787,31904	protein_coding	2655	cds
chr8	100890376	100890582	ENST00000606245.1	COX6C	-	0.590201	0.0199526	1.87905	1	206,	0	retained_intron	646	exon
chr19	39669231	39669404	ENST00000597715.1	PAK4	+	0.552077	0.0151356	1.93187	1	173,	0	protein_coding	188	utr3
chr22	31491522	31492856	ENST00000333137.7	SMTN	+	0.635331	0.025704	1.52309	2	73,138,	0,1196	protein_coding	2745	cds
chr19	46027865	46029402	ENST00000588273.1	VASP	+	0.648634	0.0301995	1.55294	3	53,58,5,	0,1338,1532	retained_intron	318	exon
chr17	43013602	43025082	ENST00000339151.4	KIF18B	-	0.635331	0.0251189	3.43426	2	124,87,	0,11393	protein_coding	101	cds, utr5
chr17	61770982	61771252	ENST00000579585.1	MAP3K3	+	0.632412	0.0251189	2.80889	1	270,	0	protein_coding	1971	utr3, cds
chr19	8373721	8385771	ENST00000601101.1	NDUFA7	-	0.229087	0.00186209	2.01391	3	47,184,31,	0,2574,12019	nonsense_mediated_decay	581	exon
chr21	38544901	38558200	ENST00000472398.1	TTC3	+	0.595662	0.0204174	1.57135	3	145,140,194,	0,10174,13105	retained_intron	2305	exon
chr16	69782167	69783174	ENST00000569871.1	NOB1	-	0.572796	0.018197	1.56482	3	65,168,59,	0,686,948	nonsense_mediated_decay	845	exon
chr15	34522112	34522350	ENST00000561246.1	EMC4	+	0.534564	0.0141254	1.53901	1	238,	0	retained_intron	2019	exon
chr12	53714375	53715708	ENST00000547761.2	AAAS	-	0.648634	0.030903	1.79626	2	101,48,	0,1285	processed_transcript	827	exon
chr16	3119433	3119552	ENST00000396890.2	IL32	+	0.562341	0.0162181	11.0043	1	119,	0	protein_coding	288	utr3
chr10	134161600	134165118	ENST00000368615.3	LRRC27	+	0.648634	0.0489779	3.63008	2	260,8,	0,3510	protein_coding	1149	cds
chr11	65325161	65325610	ENST00000301873.5	LTBP3	-	0.648634	0.040738	2.69447	1	449,	0	protein_coding	3909	utr5, cds
chr11	8933005	8938909	ENST00000525005.1	AKIP1	+	0.229615	0.00190546	1.51572	4	213,81,105,76,	0,994,3367,5828	protein_coding	585	cds
chr11	8933025	8938903	ENST00000524577.1	AKIP1	+	0.136458	0.000549541	1.62338	4	193,81,105,70,	0,974,3347,5808	protein_coding	538	cds
chr9	140008809	140009140	ENST00000371579.2	DPP7	-	0.648634	0.0467735	1.76052	3	25,114,42,	0,105,289	protein_coding	1476	cds
chr20	35280837	35280958	ENST00000373773.3	NDRG3	-	0.31842	0.00354813	3.68075	1	121,	0	protein_coding	1148	utr3
chr16	1359659	1364025	ENST00000397514.3	UBE2I	+	0.34435	0.00416869	2.92817	2	115,5,	0,4361	protein_coding	275	utr5
chr16	30747705	30748994	ENST00000344771.4	SRCAP	+	0.632412	0.0251189	1.64148	3	10,84,625,	0,156,664	protein_coding	9216	cds
chr6	34827022	34827293	ENST00000192788.5	UHRF1BP1	+	0.648634	0.0446684	2.18859	1	271,	0	protein_coding	4320	cds
chr7	150068893	150069251	ENST00000475514.1	REPIN1	+	0.648634	0.0446684	1.52098	1	358,	0	protein_coding	1098	cds
chr5	122163100	122163300	ENST00000507321.1	SNX2	+	0.648634	0.040738	2.15846	1	200,	0	retained_intron	484	exon
chr16	2999593	2999863	ENST00000399667.2	FLYWCH1	+	0.648634	0.0371535	1.88688	1	270,	0	protein_coding	2483	utr3
chr19	39669237	39669506	ENST00000358301.3	PAK4	+	0.5236	0.0131826	1.69584	1	269,	0	protein_coding	826	utr3
chr10	34558726	34620071	ENST00000346874.4	PARD3	-	0.648634	0.0489779	1.61217	3	101,232,27,	0,47308,61318	protein_coding	3957	cds
chr16	83999607	83999847	ENST00000343939.2	OSGIN1	+	0.644169	0.0269153	3.03143	1	240,	0	protein_coding	1680	utr3, cds
chr12	120972508	120977231	ENST00000538796.1	RNF10	+	0.000724436	6.60693e-07	2.47942	2	263,61,	0,4662	nonsense_mediated_decay	1206	exon
chr2	29170698	29171058	ENST00000407426.3	WDR43	+	0.40738	0.00645654	2.09943	1	360,	0	protein_coding	1446	utr3
chr9	130267621	130267712	ENST00000373312.3	FAM129B	-	0.570164	0.017378	1.8226	1	91,	0	protein_coding	1505	utr3
chr19	58371026	58371502	ENST00000596184.1	ZNF814	-	0.645654	0.0269153	2.04202	1	476,	0	retained_intron	2496	exon
chr9	114696273	114696633	ENST00000374279.3	UGCG	+	0.150661	0.000707946	1.75808	1	360,	0	protein_coding	2375	utr3
chr10	75139957	75143430	ENST00000372919.4	ANXA7	-	0.211836	0.00162181	1.8163	3	2,171,96,	0,2975,3377	protein_coding	1464	cds
chr19	48184237	48197886	ENST00000396720.3	GLTSCR1	+	0.608135	0.0218776	2.25012	3	296,177,515,	0,995,13134	protein_coding	4680	cds
chr10	102800100	102800549	ENST00000470252.1	SFXN3	+	0.459198	0.00933254	1.5305	1	449,	0	processed_transcript	2541	exon
chr7	6523611	6523821	ENST00000436575.1	DAGLB	-	0.580764	0.0186209	2.01391	1	210,	0	protein_coding	252	utr5
chr12	2977905	2983366	ENST00000545049.1	FOXM1	-	0.115611	0.000416869	1.53581	3	15,152,224,	0,3356,5237	retained_intron	900	exon
chr14	21561279	21562575	ENST00000554923.1	ZNF219	-	0.635331	0.025704	2.01391	3	184,89,26,	0,465,1270	protein_coding	436	utr5, cds
chr7	91741494	91742485	ENST00000003100.8	CYP51A1	-	0.1	0.000331131	1.68413	1	991,	0	protein_coding	1517	utr3
chr10	29710938	29711238	ENST00000537908.1	PTCHD3P1	+	0.648634	0.0338844	2.37841	1	300,	0	antisense	2002	exon
chr2	239234577	239237983	ENST00000409739.2	TRAF3IP1	+	0.648634	0.0323594	1.72309	3	34,144,417,	0,2749,2989	nonsense_mediated_decay	1070	exon
chr16	69782150	69783162	ENST00000268802.5	NOB1	-	0.477529	0.0104713	1.60214	3	82,201,47,	0,670,965	protein_coding	1236	cds
chr15	34522120	34522357	ENST00000558205.1	EMC4	+	0.475335	0.0102329	1.57243	1	237,	0	nonsense_mediated_decay	1006	exon
chr19	1578337	1578515	ENST00000585937.1	UQCR11	-	0.629506	0.0245471	1.64376	1	178,	0	nonsense_mediated_decay	1002	exon
chr3	93772201	93772411	ENST00000539730.1	ARL13B	+	0.648634	0.0288403	7.78124	1	210,	0	protein_coding	307	utr3
chr22	36662948	36663128	ENST00000426053.1	APOL1	+	0.563638	0.0165959	9.78112	1	180,	0	protein_coding	1500	utr3
chr17	80213431	80224735	ENST00000585026.1	CSNK1D	-	0.377572	0.00537032	1.66209	3	22,111,135,	0,10130,11169	nonsense_mediated_decay	563	exon
chr17	40467020	40467320	ENST00000585517.1	STAT3	-	0.648634	0.0371535	1.70055	1	300,	0	protein_coding	988	utr3

## Sheet: down_shKIAA1429_vs_shCtrl
#fold_change <= 0.667 #p-value cut-off <= 0.05 #q-value cut-off <= 1.00 #Condition pair: down_G2_vs_G1 allRNA: all biotype RNA. Column A: Chromosome, The name of the chromosome or scaffold. Column B: Peak_start, The starting position of the methylation site in the chromosome or scaffold. Column C: Peak_end, The ending position of the RNA methylation site in the chromosome or scaffold. Column D: T…
Peak informations												Peak annotation
Chromosome	Peak_start	Peak_end	Trans_id	Gene_name	Strand	FDR	P_value	fold_change	blockCount	blockSizes	blockStarts	Trans_type	RNA_length	Peak_region
chr12	56347566	56347805	ENST00000394147.1	DGKA	+	0.648634	0.0301995	0.560583	1	239,	0	protein_coding	256	utr3
chr8	48686694	48689488	ENST00000536483.1	PRKDC	-	0.616595	0.0229087	0.619424	2	244,84,	0,2710	retained_intron	834	exon
chr3	185362629	185362810	ENST00000346192.3	IGF2BP2	-	0.648634	0.0323594	0.516915	1	181,	0	protein_coding	1559	utr3
chr8	12956905	12957055	ENST00000276297.4	DLC1	-	0.572796	0.018197	0.602904	1	150,	0	protein_coding	4584	cds
chr2	225338618	225343102	ENST00000497715.1	CUL3	-	0.435512	0.00794328	0.588453	2	475,186,	0,4298	retained_intron	2400	exon
chr11	32956332	32975411	ENST00000527788.1	QSER1	+	0.648634	0.0316228	0.607097	2	649,9,	0,19070	protein_coding	4587	cds
chr22	17618680	17618830	ENST00000477157.1	CECR5	-	0.648634	0.0338844	0.564482	1	150,	0	retained_intron	3614	exon
chr11	94583349	94592704	ENST00000317829.8	AMOTL1	+	0.648634	0.0389045	0.432269	3	75,150,15,	0,3748,9340	protein_coding	2718	cds
chr20	825825	837487	ENST00000505691.2	FAM110A	+	0.648634	0.0489779	0.525586	2	554,96,	0,11566	protein_coding	762	cds, utr3
chr9	135277529	135277919	ENST00000334270.2	TTF1	-	0.648634	0.0398107	0.213159	1	390,	0	protein_coding	2715	cds
chr16	2818030	2818650	ENST00000572721.1	SRRM2	+	0.598412	0.020893	0.642158	2	232,145,	0,475	processed_transcript	841	exon
chr1	200586972	200587512	ENST00000367350.4	KIF14	-	0.598412	0.020893	0.479632	1	540,	0	protein_coding	4944	cds
chr3	185362626	185362805	ENST00000457616.2	IGF2BP2	-	0.648634	0.042658	0.533293	1	179,	0	protein_coding	1559	utr3
chr16	2820412	2821411	ENST00000573692.1	SRRM2	+	0.207491	0.00154882	0.557097	4	54,114,192,42,	0,192,446,957	nonsense_mediated_decay	459	exon
chr17	71231779	71232161	ENST00000582391.1	C17orf80	+	0.648634	0.0467735	0.496546	1	382,	0	protein_coding	540	cds
chr3	139076434	139076792	ENST00000507777.1	COPB2	-	0.552077	0.0151356	0.602069	1	358,	0	protein_coding	2631	utr3, cds
chr19	41813383	41813503	ENST00000352456.3	HNRNPUL1	+	0.648634	0.0295121	0.575545	1	120,	0	protein_coding	1036	utr3
chr1	991311	991492	ENST00000461111.1	AGRN	+	0.648634	0.0363078	0.633756	1	181,	0	retained_intron	3385	exon
chr9	74355105	74360490	ENST00000377044.4	TMEM2	-	0.363915	0.00467735	0.582771	2	43,557,	0,4828	protein_coding	4149	cds
chr1	39951374	39951644	ENST00000497807.1	MACF1	+	0.336512	0.00398107	0.597082	1	270,	0	processed_transcript	2689	exon
chr2	27591964	27592374	ENST00000405940.2	EIF2B4	-	0.552077	0.0154882	0.533293	2	115,94,	0,316	nonsense_mediated_decay	1570	exon
chr8	38677755	38684706	ENST00000520340.1	TACC1	+	0.233346	0.00194984	0.450625	3	398,61,21,	0,5070,6930	protein_coding	1740	cds
chr17	5391605	5391785	ENST00000381165.3	MIS12	+	0.648634	0.0416869	0.217638	1	180,	0	protein_coding	553	utr5
chr10	64565259	64565915	ENST00000373783.1	ADO	+	0.635331	0.025704	0.48971	1	656,	0	protein_coding	2609	cds, utr3
chr5	175774050	175774940	ENST00000298569.4	KIAA1191	-	0.395367	0.0060256	0.645281	2	761,17,	0,873	protein_coding	915	utr3, cds
chr19	2233565	2235923	ENST00000591099.2	PLEKHJ1	-	0.40738	0.00645654	0.64842	4	339,64,67,2,	0,431,2195,2356	protein_coding	762	cds, utr3
chr5	140049830	140050160	ENST00000358337.5	WDR55	+	0.314051	0.00346737	0.121582	1	330,	0	protein_coding	2694	utr3
chr8	38677758	38684709	ENST00000520615.1	TACC1	+	0.224388	0.0018197	0.447513	3	395,61,24,	0,5067,6927	protein_coding	1830	cds
chr16	68293255	68293884	ENST00000219345.5	PLA2G15	+	0.648634	0.0457088	0.592957	1	629,	0	protein_coding	1236	utr3, cds
chr4	186111921	186112277	ENST00000503223.1	KIAA1430	-	0.648634	0.0446684	0.503129	1	356,	0	protein_coding	429	cds
chr10	11505436	11505735	ENST00000277575.5	USP6NL	-	0.613762	0.0223872	0.34151	1	299,	0	protein_coding	2535	cds
chr9	135973607	135974017	ENST00000498797.1	RALGDS	-	0.648634	0.0354813	0.500347	1	410,	0	processed_transcript	1052	exon
chr15	30058732	30065440	ENST00000558447.1	TJP1	-	0.648634	0.0457088	0.48971	3	13,103,5,	0,5534,6703	protein_coding	694	cds
chr10	99186137	99186196	ENST00000473929.1	PGAM1	+	0.606736	0.0218776	0.644834	1	59,	0	processed_transcript	497	exon
chr19	3958455	3959470	ENST00000595279.1	DAPK3	-	0.0457088	0.000112202	0.605417	1	1015,	0	retained_intron	2058	exon
chr12	56347573	56347811	ENST00000551156.1	DGKA	+	0.648634	0.0275423	0.549046	1	238,	0	protein_coding	262	utr3
chr9	135933650	135933888	ENST00000372097.5	GTF3C5	+	0.561048	0.0162181	0.526316	1	238,	0	protein_coding	524	utr3
chr8	141541788	141541998	ENST00000523609.1	AGO2	-	0.47863	0.0104713	0.395021	1	210,	0	nonsense_mediated_decay	3050	exon
chr20	32232889	32233339	ENST00000346541.3	CBFA2T2	+	0.6223	0.0239883	0.346277	1	450,	0	protein_coding	5388	utr3
chr20	30754582	30754852	ENST00000217315.5	TM9SF4	+	0.648634	0.0363078	0.527046	1	270,	0	protein_coding	1817	utr3
chr3	196778447	196792421	ENST00000475394.1	DLG1	-	0.461318	0.00933254	0.656106	3	92,110,275,	0,8312,13699	retained_intron	864	exon
chr16	2819042	2819423	ENST00000571041.1	SRRM2	+	0.648634	0.0331131	0.662504	1	381,	0	retained_intron	498	exon
chr6	108192703	108218884	ENST00000369002.4	SEC63	-	0.244343	0.0020893	0.598739	8	348,105,99,102,159,174,60,32,	0,1308,5064,9649,11488,21982,22338,26149	protein_coding	2280	utr3, cds
chr5	32591705	32591793	ENST00000510442.1	SUB1	+	0.412098	0.00676083	0.45376	1	88,	0	protein_coding	197	cds
chr15	59323405	59323824	ENST00000434298.1	RNF111	+	0.648634	0.0457088	0.493116	1	419,	0	protein_coding	3009	cds
chr2	27591977	27592359	ENST00000462749.1	EIF2B4	-	0.632412	0.0251189	0.542991	2	99,79,	0,303	retained_intron	1089	exon
chr17	55184274	55187509	ENST00000571629.1	AKAP1	+	0.559758	0.0158489	0.504876	2	265,124,	0,3111	protein_coding	2709	cds
chr3	33430877	33431566	ENST00000492136.1	UBP1	-	0.642688	0.0263027	0.641713	1	689,	0	retained_intron	7394	exon
chr6	42848643	42851251	ENST00000397415.3	RPL7L1	+	0.648634	0.0457088	0.65293	2	177,63,	0,2545	processed_transcript	1702	exon
chr17	1637017	1637375	ENST00000437219.2	WDR81	+	0.648634	0.0467735	0.579146	1	358,	0	protein_coding	2214	cds
chr10	38406535	38407014	ENST00000351773.3	ZNF37A	+	0.648634	0.0323594	0.420448	1	479,	0	protein_coding	1683	cds
chr17	40718115	40718295	ENST00000420359.1	COASY	+	0.0812831	0.000239883	0.45376	1	180,	0	protein_coding	312	utr3
chr2	75185889	75187248	ENST00000485527.1	POLE4	+	0.456037	0.00891251	0.659297	3	130,85,17,	0,578,1342	retained_intron	405	exon
chr14	60576736	60577216	ENST00000391611.2	PCNXL4	+	0.648634	0.0354813	0.516557	1	480,	0	protein_coding	2829	utr3
chr14	103592832	103596370	ENST00000559195.1	TNFAIP2	+	0.60256	0.0213796	0.651122	3	197,115,32,	0,3244,3506	processed_transcript	572	exon
chr11	9830640	9831973	ENST00000498905.2	SBF2-AS1	+	0.616595	0.0229087	0.456916	2	191,167,	0,1166	antisense	2709	exon
chr19	40739346	40739704	ENST00000476266.1	AKT2	-	0.42658	0.00758578	0.662504	1	358,	0	retained_intron	3309	exon
chr19	30193369	30193787	ENST00000392278.2	C19orf12	-	0.557186	0.0158489	0.52015	1	418,	0	protein_coding	456	utr3, cds
chr9	112899925	112900046	ENST00000480388.1	AKAP2	+	0.648634	0.042658	0.630689	1	121,	0	protein_coding	2336	cds
chr19	3958451	3959489	ENST00000301264.3	DAPK3	-	0.0398107	9.33254e-05	0.606677	1	1038,	0	protein_coding	1362	utr3, cds
chr2	242434519	242434756	ENST00000494699.1	STK25	-	0.47863	0.0104713	0.633756	1	237,	0	retained_intron	797	exon
chr14	23527775	23528014	ENST00000338631.6	ACIN1	-	0.37325	0.00512861	0.534403	1	239,	0	protein_coding	584	utr3
chr22	31058126	31058335	ENST00000406566.1	SLC35E4	+	0.648634	0.047863	0.136787	1	209,	0	protein_coding	1251	utr3
chr19	35175316	35175737	ENST00000509196.1	ZNF302	+	0.648634	0.0457088	0.51907	1	421,	0	retained_intron	3839	exon
chr17	7760437	7760828	ENST00000575771.1	LSMD1	-	0.192309	0.00125893	0.509446	2	79,128,	0,263	protein_coding	584	cds, utr5
chr14	60591176	60591625	ENST00000406854.1	PCNXL4	+	0.648634	0.0346737	0.615999	1	449,	0	protein_coding	3516	cds
chrX	67266503	67266833	ENST00000540071.1	OPHN1	-	0.618016	0.0234423	0.463294	1	330,	0	protein_coding	513	utr3
chr1	43308561	43309011	ENST00000328249.3	ERMAP	+	0.648634	0.047863	0.142595	1	450,	0	protein_coding	1155	utr3, cds
chr7	142966089	142966208	ENST00000479303.1	GSTK1	+	0.58479	0.0194984	0.532923	1	119,	0	protein_coding	281	utr3
chr22	17618674	17618851	ENST00000399852.3	CECR5	-	0.648634	0.040738	0.60374	1	177,	0	protein_coding	445	utr3
chr19	15533434	15533615	ENST00000599686.3	WIZ	-	0.648634	0.0467735	0.59791	1	181,	0	protein_coding	992	utr3
chr2	86254137	86254526	ENST00000409681.1	POLR1A	-	0.409261	0.00660693	0.530344	1	389,	0	protein_coding	1098	utr3
chr16	67188101	67188516	ENST00000486556.1	TRADD	-	0.648634	0.0446684	0.641713	1	415,	0	protein_coding	453	utr3
chr10	112572488	112581159	ENST00000369519.3	RBM20	+	0.648634	0.0467735	0.140632	3	217,105,127,	0,7341,8544	protein_coding	3681	cds
chr3	185362605	185362816	ENST00000382199.2	IGF2BP2	-	0.644169	0.0263027	0.523768	1	211,	0	protein_coding	1795	utr3
chr5	131931440	131940595	ENST00000423956.1	RAD50	+	0.648634	0.0288403	0.586417	4	62,190,127,98,	0,7551,8171,9057	nonsense_mediated_decay	2915	exon
chr3	50098950	50114563	ENST00000266022.4	RBM6	+	0.124165	0.00047863	0.577143	8	30,147,96,261,75,98,130,123,	0,444,3513,4724,7172,8937,13683,15490	protein_coding	3369	cds
chr14	69254378	69254737	ENST00000439696.2	ZFP36L1	-	0.456037	0.00891251	0.666187	1	359,	0	protein_coding	1874	utr3
chr17	78305956	78306107	ENST00000508628.2	RNF213	+	0.645654	0.0269153	0.450625	1	151,	0	protein_coding	15768	cds
chr17	55184263	55187498	ENST00000337714.3	AKAP1	+	0.566239	0.0169824	0.508387	2	276,113,	0,3122	protein_coding	2709	cds
chr17	46713314	46714052	ENST00000433510.2	RP11-357H14.17	-	0.479733	0.0104713	0.493116	1	738,	0	lincRNA	1270	exon
chr2	25456951	25457251	ENST00000321117.5	DNMT3A	-	0.648634	0.0295121	0.351111	1	300,	0	protein_coding	2736	utr3, cds
chr19	9523630	9523900	ENST00000361151.1	ZNF266	-	0.616595	0.0234423	0.295248	1	270,	0	protein_coding	682	utr3
chr8	141541788	141541998	ENST00000519980.1	AGO2	-	0.470977	0.00977237	0.392292	1	210,	0	protein_coding	626	utr3
chr4	103730953	103789993	ENST00000357194.6	UBE2D3	-	0.648634	0.0323594	0.596668	2	59,122,	0,58918	protein_coding	447	utr5, cds
chr16	22358295	22359127	ENST00000268383.2	CDR2	-	0.648634	0.0371535	0.596668	1	832,	0	protein_coding	1362	cds
chr10	70922258	70931016	ENST00000490696.1	VPS26A	+	0.648634	0.0316228	0.660211	4	10,69,143,105,	0,3539,5986,8653	processed_transcript	800	exon
chr6	4954279	4954518	ENST00000449732.2	CDYL	+	0.648634	0.0457088	0.569197	1	239,	0	protein_coding	1236	utr3, cds
chr11	102953521	102959956	ENST00000531571.1	DCUN1D5	-	0.412098	0.00676083	0.438303	3	47,71,1,	0,463,6434	nonsense_mediated_decay	1535	exon
chr17	80685050	80685229	ENST00000535965.1	FN3KRP	+	0.648634	0.0363078	0.529976	1	179,	0	protein_coding	333	utr3
chr19	58723882	58724927	ENST00000326804.4	ZNF274	+	0.516416	0.0125893	0.665726	1	1045,	0	protein_coding	1956	utr3, cds
chr19	2111653	2111954	ENST00000585652.1	AP3D1	-	0.213796	0.00169824	0.544121	1	301,	0	retained_intron	4433	exon
chr19	1257343	1257734	ENST00000591446.2	MIDN	+	0.456037	0.00891251	0.524131	1	391,	0	protein_coding	1874	utr3
chr3	124950952	124952680	ENST00000492394.1	ZNF148	-	0.568853	0.0169824	0.642603	1	1728,	0	protein_coding	2382	utr3, cds
chr1	39907873	39908441	ENST00000372915.3	MACF1	+	0.266686	0.00251189	0.636839	3	119,156,56,	0,210,512	protein_coding	22164	cds
chr1	221057603	221057835	ENST00000427693.1	HLX	+	0.572796	0.0177828	0.343885	1	232,	0	protein_coding	455	cds
chr10	89624218	89692869	ENST00000371953.3	PTEN	+	0.25527	0.00234423	0.496546	5	87,85,45,44,100,	0,29563,61051,66584,68551	protein_coding	1209	utr5, cds
chr18	32916946	32917425	ENST00000589881.1	ZNF24	-	0.595662	0.0204174	0.447513	1	479,	0	protein_coding	6836	utr3
chr12	111157712	111157860	ENST00000340766.5	PPP1CC	-	0.616595	0.0229087	0.659297	1	148,	0	protein_coding	229	utr3
chr12	56495509	56496139	ENST00000551242.1	ERBB3	+	0.497737	0.0114815	0.625898	1	630,	0	nonsense_mediated_decay	2755	exon
chr11	102953506	102959971	ENST00000260247.5	DCUN1D5	-	0.304089	0.00316228	0.444421	3	62,71,16,	0,478,6449	protein_coding	711	cds
chr17	46803827	46804097	ENST00000290295.7	HOXB13	-	0.605341	0.0213796	0.521956	1	270,	0	protein_coding	2030	utr3
chr12	76443323	76443501	ENST00000552013.1	NAP1L1	-	0.57544	0.018197	0.584389	1	178,	0	retained_intron	679	exon
chr6	42712577	42713266	ENST00000372876.1	TBCC	-	0.493174	0.0112202	0.654743	1	689,	0	protein_coding	1038	utr3, cds
chr12	56538305	56538455	ENST00000394048.5	ESYT1	+	0.648634	0.0436516	0.637722	1	150,	0	protein_coding	812	utr3
chr9	136892268	136892448	ENST00000432807.1	LINC00094	+	0.648634	0.0457088	0.456916	1	180,	0	antisense	2300	exon
chr1	214787228	214788533	ENST00000464322.1	CENPF	+	0.562341	0.0165959	0.541488	2	31,359,	0,946	processed_transcript	689	exon
chr2	27591975	27592355	ENST00000475582.1	EIF2B4	-	0.616595	0.0229087	0.537747	2	104,75,	0,305	retained_intron	4293	exon
chr12	56704211	56704361	ENST00000546937.1	CNPY2	-	0.372392	0.00512861	0.614719	1	150,	0	retained_intron	984	exon
chr17	42744422	42744603	ENST00000409122.2	C17orf104	+	0.648634	0.0416869	0.303549	1	181,	0	protein_coding	2856	cds
chr1	6158661	6159019	ENST00000378097.1	KCNAB2	+	0.616595	0.0229087	0.643941	1	358,	0	protein_coding	2622	utr3
chr16	89783903	89784427	ENST00000562298.1	VPS9D1-AS1	+	0.648634	0.0398107	0.631564	1	524,	0	antisense	931	exon
chr3	47158222	47162609	ENST00000431180.1	SETD2	-	0.561048	0.0162181	0.638607	2	22,938,	0,3449	nonsense_mediated_decay	7555	exon
chr11	9830626	9831960	ENST00000525697.1	SBF2	-	0.481948	0.0107152	0.406126	2	193,165,	0,1169	processed_transcript	923	exon
chr17	18111701	18111940	ENST00000541285.1	ALKBH5	+	0.648634	0.0354813	0.585605	1	239,	0	protein_coding	1005	cds, utr3
chr3	50296298	50296478	ENST00000491100.1	GNAI2	+	0.57544	0.018197	0.214641	1	180,	0	processed_transcript	3886	exon
chr5	148709359	148719684	ENST00000515000.1	AFAP1L1	+	0.648634	0.0380189	0.469761	3	34,179,115,	0,2898,10210	protein_coding	2175	utr3, cds
chr2	64779266	64780403	ENST00000409933.1	AFTPH	+	0.44157	0.00812831	0.560583	1	1137,	0	protein_coding	2808	cds
chr2	29023031	29023300	ENST00000395366.2	PPP1CB	+	0.540754	0.0147911	0.592957	1	269,	0	protein_coding	3640	utr3
chr2	3391703	3392243	ENST00000382110.2	TRAPPC12	+	0.508159	0.0120226	0.513345	1	540,	0	protein_coding	2205	cds
chr3	42234681	42236385	ENST00000487159.1	TRAK1	+	0.648634	0.0398107	0.423373	3	16,75,90,	0,634,1614	processed_transcript	5536	exon
chr11	118656747	118661829	ENST00000533239.1	DDX6	-	0.572796	0.0177828	0.633756	2	480,23,	0,5059	retained_intron	738	exon
chr19	37975718	37976104	ENST00000586475.1	ZNF570	+	0.648634	0.0489779	0.20733	1	386,	0	protein_coding	1776	cds
chr2	69240578	69267180	ENST00000463335.1	ANTXR1	+	0.57544	0.018197	0.605417	2	205,5,	0,26597	retained_intron	1437	exon
chr5	145493473	145499951	ENST00000510191.1	LARS	-	0.497737	0.0114815	0.618995	2	401,18,	0,6460	protein_coding	3366	utr3, cds
chr22	45571958	45574348	ENST00000491860.1	NUP50	+	0.648634	0.0398107	0.509446	2	3,230,	0,2160	processed_transcript	493	exon
chr12	76749654	76763422	ENST00000393249.2	OSBPL8	-	0.271019	0.00263027	0.493116	5	147,103,106,88,6,	0,751,2831,13339,13762	protein_coding	2541	utr3, cds
chr20	60775811	60776050	ENST00000436421.2	MTG2	+	0.635331	0.025704	0.535887	1	239,	0	protein_coding	744	cds
chr17	55184274	55187406	ENST00000481416.1	AKAP1	+	0.580764	0.0186209	0.482968	3	265,103,21,	0,1032,3111	nonsense_mediated_decay	4089	exon
chr13	98674336	98674487	ENST00000491555.1	IPO5	+	0.377572	0.00537032	0.60374	1	151,	0	retained_intron	3688	exon
chr9	131255015	131262355	ENST00000444119.2	ODF2	+	0.648634	0.030903	0.664804	6	69,159,101,163,126,10,	0,1773,3304,5676,6264,7330	protein_coding	2415	cds
chr6	108986090	109001447	ENST00000406360.1	FOXO3	+	0.629506	0.0245471	0.395021	2	2,418,	0,14939	protein_coding	4979	utr3
chr1	39951410	39951619	ENST00000360115.4	MACF1	+	0.338844	0.0040738	0.568803	1	209,	0	protein_coding	1628	utr3, cds
chr5	86564389	86627193	ENST00000274376.6	RASA1	+	0.648634	0.0436516	0.616426	2	418,29,	0,62775	protein_coding	3141	cds
chr4	87684149	87685761	ENST00000511467.1	PTPN13	+	0.648634	0.0295121	0.368567	2	194,16,	0,1596	protein_coding	7470	cds
chr14	105414263	105414983	ENST00000333244.5	AHNAK2	-	0.174985	0.000933254	0.629379	1	720,	0	protein_coding	17385	cds
chr14	93282668	93299471	ENST00000163416.2	GOLGA5	+	0.626614	0.0239883	0.516199	4	98,129,99,5,	0,3384,8222,16798	protein_coding	2193	cds
chr11	34167714	34168070	ENST00000527971.1	NAT10	+	0.198609	0.00141254	0.473029	1	356,	0	protein_coding	864	utr3, cds
chr6	11135501	11136069	ENST00000416247.2	SMIM13	+	0.648634	0.0338844	0.606256	1	568,	0	protein_coding	4132	utr3
chr6	108197798	108204464	ENST00000473746.1	SEC63	-	0.354813	0.00436516	0.444421	3	68,102,273,	0,4554,6393	retained_intron	709	exon
chr2	171849882	171850242	ENST00000442919.2	TLK1	-	0.644169	0.0263027	0.438303	1	360,	0	protein_coding	2960	utr3
chr1	39951409	39951619	ENST00000545844.1	MACF1	+	0.37325	0.00512861	0.57995	1	210,	0	protein_coding	16290	utr3, cds
chr8	64098760	64099057	ENST00000518438.1	YTHDF3	+	0.648634	0.0354813	0.554785	1	297,	0	processed_transcript	592	exon
chr9	135973507	135974016	ENST00000542690.1	RALGDS	-	0.55847	0.0158489	0.476319	1	509,	0	protein_coding	2955	utr3, cds
chr11	102953521	102954027	ENST00000527260.1	DCUN1D5	-	0.555904	0.0158489	0.429283	2	47,43,	0,463	protein_coding	583	cds
chr5	175774024	175774774	ENST00000393725.2	KIAA1191	-	0.410204	0.00676083	0.635075	1	750,	0	protein_coding	1541	cds, utr3
chr20	30754582	30754852	ENST00000398022.2	TM9SF4	+	0.648634	0.0380189	0.530344	1	270,	0	protein_coding	1817	utr3
chr8	141541799	141541978	ENST00000220592.5	AGO2	-	0.526017	0.0134896	0.386891	1	179,	0	protein_coding	882	utr3
chr22	50713856	50714037	ENST00000479701.1	PLXNB2	-	0.395367	0.0060256	0.544121	1	181,	0	retained_intron	3504	exon
chr11	70263212	70265948	ENST00000532334.1	CTTN	+	0.55847	0.0158489	0.504526	2	17,97,	0,2639	retained_intron	481	exon
chr15	40764641	40765327	ENST00000559991.1	CHST14	+	0.57544	0.018197	0.647521	1	686,	0	protein_coding	787	utr3
chr4	187524372	187524553	ENST00000441802.2	FAT1	-	0.648634	0.0389045	0.526316	1	181,	0	protein_coding	13764	cds
chr22	41574612	41575212	ENST00000263253.7	EP300	+	0.648634	0.0446684	0.642603	1	600,	0	protein_coding	7242	utr3, cds
chr4	5822568	5823193	ENST00000397890.2	CRMP1	-	0.648634	0.030903	0.493116	1	625,	0	protein_coding	980	utr3
chr22	21307468	21307947	ENST00000354336.3	CRKL	+	0.395367	0.0060256	0.550953	1	479,	0	protein_coding	3907	utr3
chr1	167691366	167734887	ENST00000359523.2	MPZL1	+	0.58479	0.0194984	0.447513	2	113,68,	0,43453	protein_coding	807	utr5, cds
chr12	49445067	49445937	ENST00000301067.7	KMT2D	-	0.561048	0.0162181	0.665726	1	870,	0	protein_coding	16611	cds
chr20	34061745	34063345	ENST00000397527.1	CEP250	+	0.603949	0.0213796	0.273573	2	132,19,	0,1581	protein_coding	7326	cds
chr5	172517760	172535791	ENST00000296953.2	CREBRF	+	0.648634	0.0275423	0.456916	2	644,165,	0,17866	protein_coding	1917	cds
chr12	76749675	76763075	ENST00000393250.4	OSBPL8	-	0.196789	0.00131826	0.450625	4	126,103,106,82,	0,730,2810,13318	protein_coding	2541	cds
chr12	56704168	56704373	ENST00000546466.1	CNPY2	-	0.305492	0.00323594	0.624165	1	205,	0	nonsense_mediated_decay	673	exon
chr11	64543993	64546027	ENST00000463343.1	SF1	-	0.400867	0.00630957	0.55787	2	105,194,	0,1840	retained_intron	983	exon
chr4	77949896	77960268	ENST00000502401.1	SEPT11	+	0.55847	0.0158489	0.621144	3	18,188,43,	0,2039,10329	protein_coding	246	utr3, cds
chr11	66102093	66102362	ENST00000530056.1	RIN1	-	0.648634	0.0457088	0.627636	1	269,	0	protein_coding	1851	cds
chr17	3715595	3715865	ENST00000158149.3	C17orf85	-	0.629506	0.0245471	0.450625	1	270,	0	protein_coding	1881	utr3
chr6	108192712	108197979	ENST00000459782.1	SEC63	-	0.648634	0.0323594	0.627636	3	339,105,212,	0,1299,5055	retained_intron	2025	exon
chr3	37367845	37368683	ENST00000361924.2	GOLGA4	+	0.572796	0.0177828	0.590906	1	838,	0	protein_coding	6690	cds
chr1	154918294	154918857	ENST00000542459.1	PBXIP1	-	0.484172	0.0107152	0.588453	1	563,	0	protein_coding	1728	cds
chr5	96098019	96098230	ENST00000296754.3	ERAP1	-	0.648634	0.0295121	0.549046	1	211,	0	protein_coding	2386	utr3
chr10	103901549	103901700	ENST00000278070.2	PPRC1	+	0.58479	0.0194984	0.423373	1	151,	0	protein_coding	4992	cds
chr2	75185890	75186544	ENST00000459636.1	POLE4	+	0.517607	0.0125893	0.657471	2	129,77,	0,577	processed_transcript	760	exon
chr5	76372839	76373349	ENST00000255198.2	ZBED3	-	0.44157	0.00812831	0.146604	1	510,	0	protein_coding	5105	cds, utr3
chr15	55838284	55838762	ENST00000563719.1	PYGO1	-	0.534564	0.0141254	0.219151	1	478,	0	protein_coding	1257	cds
chr19	8438958	8439257	ENST00000301455.2	ANGPTL4	+	0.648634	0.0338844	0.469761	1	299,	0	protein_coding	490	utr3
chr1	1756809	1822405	ENST00000472614.2	GNB1	-	0.000467735	3.80189e-07	0.358489	3	129,49,147,	0,13819,65449	processed_transcript	708	exon
chr19	9523692	9523903	ENST00000588221.1	ZNF266	-	0.648634	0.047863	0.307786	1	211,	0	protein_coding	680	utr3
chr10	11505438	11505708	ENST00000379237.2	USP6NL	-	0.632412	0.0251189	0.320856	1	270,	0	protein_coding	2553	cds
chr8	144407691	144411624	ENST00000518007.1	TOP1MT	-	0.648634	0.0436516	0.515842	3	12,123,105,	0,700,3828	protein_coding	402	cds
chr6	71464745	71562272	ENST00000370452.3	SMAP1	+	0.648634	0.0446684	0.444421	5	23,76,81,88,30,	0,18307,43614,81898,97497	protein_coding	1308	cds
chr16	90036484	90036771	ENST00000567035.1	CENPBD1	-	0.475335	0.0102329	0.301452	1	287,	0	processed_transcript	573	exon
chr16	67700458	67700637	ENST00000243878.4	ENKD1	-	0.628058	0.0239883	0.281265	1	179,	0	protein_coding	322	utr5
chr14	31575895	31576345	ENST00000554882.1	HECTD1	-	0.648634	0.0389045	0.560972	1	450,	0	protein_coding	2927	cds
chr19	17411739	17412038	ENST00000247706.3	ABHD8	-	0.648634	0.0446684	0.521233	1	299,	0	protein_coding	1317	cds
chr22	31373469	31373799	ENST00000519077.3	TUG1	+	0.456037	0.00891251	0.532185	1	330,	0	antisense	5673	exon
chr17	7127172	7128086	ENST00000583074.1	ACADVL	+	0.534564	0.0141254	0.658383	5	22,102,73,73,53,	0,114,467,626,861	processed_transcript	410	exon
chr11	82879562	82879980	ENST00000530660.1	PCF11	+	0.648634	0.0338844	0.450625	1	418,	0	protein_coding	2996	cds
chr11	65404369	65404910	ENST00000355703.3	PCNXL3	+	0.648634	0.0295121	0.664804	1	541,	0	protein_coding	6102	utr3, cds
chr19	8438975	8439215	ENST00000393962.2	ANGPTL4	+	0.648634	0.0436516	0.444421	1	240,	0	protein_coding	448	utr3
chr17	41845637	41845906	ENST00000590935.1	DUSP3	-	0.648634	0.0398107	0.619424	1	269,	0	protein_coding	3272	utr3
chr4	103730957	103747017	ENST00000350435.7	UBE2D3	-	0.648634	0.0436516	0.615572	2	55,123,	0,15937	protein_coding	423	utr5, cds
chr19	15224716	15225227	ENST00000600440.1	SYDE1	+	0.271019	0.00263027	0.636397	1	511,	0	protein_coding	2004	utr3, cds
chr4	38037282	38047451	ENST00000508802.1	TBC1D1	+	0.632412	0.0251189	0.466516	3	37,129,14,	0,8700,10155	protein_coding	3477	cds
chr16	2818198	2819431	ENST00000573311.1	SRRM2	+	0.494311	0.0112202	0.656561	2	64,434,	0,799	retained_intron	732	exon
chr2	242434433	242434730	ENST00000401869.1	STK25	-	0.468813	0.00977237	0.659297	1	297,	0	protein_coding	646	utr3
chr17	18111714	18111954	ENST00000399138.4	ALKBH5	+	0.648634	0.047863	0.610897	1	240,	0	protein_coding	1561	utr3
chr14	89878327	89878567	ENST00000261302.5	FOXN3	-	0.595662	0.0204174	0.378929	1	240,	0	protein_coding	1470	cds
chr12	56995133	56995486	ENST00000379441.3	BAZ2A	-	0.302691	0.00316228	0.447513	2	53,157,	0,196	protein_coding	5625	cds
chr2	173355771	173356222	ENST00000475302.1	ITGA6	+	0.597035	0.0204174	0.619424	3	79,111,70,	0,177,381	retained_intron	577	exon
chr19	1257348	1257707	ENST00000300952.2	MIDN	+	0.497737	0.0114815	0.51979	1	359,	0	protein_coding	1871	utr3
chr17	40718082	40718293	ENST00000393818.2	COASY	+	0.0524807	0.000134896	0.460094	1	211,	0	protein_coding	310	utr3
chr3	24003647	24006496	ENST00000312521.4	NR1D2	+	0.648634	0.0363078	0.539988	2	449,29,	0,2820	protein_coding	1737	cds
chr3	50396090	50396626	ENST00000266025.3	TMEM115	-	0.311172	0.00338844	0.586417	1	536,	0	protein_coding	547	cds, utr5
chr2	68401868	68402096	ENST00000488728.1	PNO1	+	0.58479	0.0190546	0.51477	1	228,	0	retained_intron	541	exon
chr19	17452461	17453182	ENST00000598038.1	GTPBP3	+	0.648634	0.0489779	0.476319	2	81,218,	0,503	processed_transcript	2917	exon
chr4	54319181	54325716	ENST00000337488.6	FIP1L1	+	0.648634	0.0354813	0.643495	3	119,138,248,	0,5638,6287	protein_coding	1782	utr3, cds
chr9	131256834	131258496	ENST00000483070.2	ODF2	+	0.616595	0.0229087	0.469761	2	113,177,	0,1485	protein_coding	723	cds
chr17	40465341	40465551	ENST00000264657.5	STAT3	-	0.648634	0.0446684	0.573951	1	210,	0	protein_coding	2424	utr3
chr10	22617086	22618863	ENST00000376663.3	BMI1	+	0.431519	0.00776247	0.648869	4	22,99,81,722,	0,442,890,1055	protein_coding	1945	cds, utr3
chr1	39951409	39951618	ENST00000446276.1	MACF1	+	0.37325	0.00512861	0.57995	1	209,	0	protein_coding	1363	utr3, cds
chr10	930434	977440	ENST00000476529.1	LARP4B	-	0.635331	0.0251189	0.403321	3	12,120,73,	0,1146,46933	nonsense_mediated_decay	613	exon
chr9	131071502	131071919	ENST00000546104.1	TRUB2	-	0.648634	0.0323594	0.638164	1	417,	0	protein_coding	825	utr3, cds
chr17	27941239	27941779	ENST00000487527.1	ANKRD13B	+	0.648634	0.0436516	0.586011	1	540,	0	retained_intron	3023	exon
chr1	43308562	43309011	ENST00000487556.1	ERMAP	+	0.648634	0.047863	0.14161	1	449,	0	processed_transcript	2988	exon
chr2	64779269	64780408	ENST00000498706.1	AFTPH	+	0.40738	0.00660693	0.552482	1	1139,	0	retained_intron	4674	exon
chr14	102792625	102798019	ENST00000262236.5	ZNF839	+	0.648634	0.0446684	0.520872	2	599,61,	0,5333	protein_coding	2439	cds
chr1	39951409	39951620	ENST00000564288.1	MACF1	+	0.327341	0.00371535	0.565657	1	211,	0	protein_coding	22665	utr3, cds
chr18	32916927	32917436	ENST00000261332.6	ZNF24	-	0.529663	0.0138038	0.429283	1	509,	0	protein_coding	5023	cds, utr3
chr10	931580	977416	ENST00000481118.1	LARP4B	-	0.648634	0.0323594	0.397768	2	120,49,	0,45787	processed_transcript	421	exon
chr1	152279628	152280049	ENST00000368799.1	FLG	-	0.47863	0.0104713	0.520511	1	421,	0	protein_coding	12183	cds
chr1	154554542	154554692	ENST00000368471.3	ADAR	-	0.484172	0.0107152	0.469761	1	150,	0	protein_coding	2742	utr3
chr16	74485916	74486902	ENST00000422840.2	GLG1	-	0.207014	0.00151356	0.59957	1	986,	0	protein_coding	1211	utr3
chr17	35878022	35878919	ENST00000345615.4	SYNRG	-	0.648634	0.0457088	0.642158	1	897,	0	protein_coding	1113	utr3
chr22	28318105	28320627	ENST00000437713.1	TTC28-AS1	+	0.648634	0.042658	0.309927	2	61,293,	0,2229	antisense	854	exon
chr1	151372083	151372539	ENST00000495805.1	PSMB4	+	0.0331131	7.07946e-05	0.662504	2	120,83,	0,373	retained_intron	811	exon
chr12	56495510	56496141	ENST00000553131.1	ERBB3	+	0.44978	0.00851138	0.613442	1	631,	0	protein_coding	1749	utr3, cds
chr5	75469544	75469754	ENST00000527880.2	RP11-466P24.2	-	0.648634	0.0354813	0.547906	1	210,	0	processed_pseudogene	1938	exon
chr8	133837509	133844552	ENST00000220847.7	PHF20L1	+	0.648634	0.0354813	0.348686	2	107,73,	0,6970	protein_coding	1815	utr5
chr22	45571929	45574739	ENST00000396096.2	NUP50	+	0.148594	0.000676083	0.550189	2	32,621,	0,2189	protein_coding	1320	cds
chr16	2817717	2819989	ENST00000574593.1	SRRM2	+	0.0912011	0.000288403	0.650671	3	545,288,127,	0,1280,2145	processed_transcript	1440	exon
chr12	82750896	82752086	ENST00000552377.1	CCDC59	-	0.644169	0.0269153	0.447513	2	152,85,	0,1105	protein_coding	543	cds
chr2	109383997	109384357	ENST00000283195.6	RANBP2	+	0.572796	0.0177828	0.466516	1	360,	0	protein_coding	9672	cds
chr11	66102052	66102350	ENST00000530745.1	RIN1	-	0.644169	0.0269153	0.600818	1	298,	0	nonsense_mediated_decay	1872	exon
chr8	38677754	38684708	ENST00000519416.1	TACC1	+	0.233346	0.00194984	0.450625	3	399,58,23,	0,5074,6931	protein_coding	1827	cds
chr17	42743903	42744165	ENST00000456912.1	C17orf104	+	0.648634	0.0398107	0.262429	1	262,	0	protein_coding	388	cds
chr10	97634983	97635344	ENST00000543964.1	ENTPD1	+	0.548277	0.0151356	0.269807	1	361,	0	protein_coding	10886	utr3
chr22	45574182	45574721	ENST00000419387.1	NUP50	+	0.234423	0.00194984	0.575146	1	539,	0	nonsense_mediated_decay	1018	exon
chr8	10622863	10623163	ENST00000426190.2	PINX1	-	0.648634	0.042658	0.521956	1	300,	0	protein_coding	824	utr3
chr12	118814447	118838553	ENST00000397564.2	SUDS3	+	0.648634	0.0331131	0.645729	7	191,70,56,72,17,163,90,	0,3519,7369,9471,14349,14477,24016	protein_coding	987	utr5, cds
chr12	1005332	1005842	ENST00000340908.4	WNK1	+	0.470977	0.01	0.666187	1	510,	0	protein_coding	5925	cds
chr11	102953510	102954046	ENST00000529281.1	DCUN1D5	-	0.420727	0.00724436	0.441351	2	58,62,	0,474	nonsense_mediated_decay	1310	exon
chr17	40718115	40718295	ENST00000591583.1	COASY	+	0.0812831	0.000239883	0.45376	1	180,	0	retained_intron	716	exon
chr11	102193087	102193327	ENST00000263464.3	BIRC3	+	0.539511	0.0144544	0.10083	1	240,	0	protein_coding	2750	utr5
chr2	225338638	225346631	ENST00000409096.1	CUL3	-	0.457088	0.00912011	0.597496	3	455,146,23,	0,4278,7970	protein_coding	2232	utr3, cds
chr22	17618669	17618849	ENST00000155674.5	CECR5	-	0.648634	0.0316228	0.583579	1	180,	0	protein_coding	513	utr3
chr4	1741455	1742873	ENST00000470808.1	TACC3	+	0.534564	0.0141254	0.665726	3	50,44,321,	0,230,1097	retained_intron	947	exon
chr1	78414178	78414916	ENST00000370768.2	FUBP1	-	0.468813	0.00977237	0.616854	2	281,77,	0,661	protein_coding	1932	utr3, cds
chr5	32591703	32591791	ENST00000511988.1	SUB1	+	0.648634	0.0281838	0.521956	1	88,	0	retained_intron	584	exon
chr4	103730957	103731137	ENST00000508474.1	UBE2D3	-	0.648634	0.0398107	0.604578	1	180,	0	retained_intron	4819	exon
chr5	148930650	148930800	ENST00000523203.1	CSNK1A1	-	0.423643	0.0074131	0.578344	1	150,	0	nonsense_mediated_decay	775	exon
chr10	97634988	97635344	ENST00000449419.1	ENTPD1-AS1	-	0.533335	0.0141254	0.266093	1	356,	0	antisense	948	exon
chr5	435620	435860	ENST00000316418.5	AHRR	+	0.480839	0.0104713	0.204476	1	240,	0	protein_coding	3460	utr3
chr10	53458364	53458575	ENST00000331173.4	CSTF2T	-	0.55847	0.0158489	0.320856	1	211,	0	protein_coding	1848	cds
chr19	35175317	35175738	ENST00000505242.1	ZNF302	+	0.648634	0.0457088	0.51943	1	421,	0	protein_coding	1197	cds
chr11	102195715	102196044	ENST00000532808.1	BIRC3	+	0.49545	0.0112202	0.238159	1	329,	0	protein_coding	1812	cds
chr3	9477520	9482280	ENST00000407969.1	SETD5	+	0.648634	0.047863	0.569987	2	70,141,	0,4619	protein_coding	4383	cds
chr19	9523692	9523902	ENST00000588933.1	ZNF266	-	0.648634	0.047863	0.307786	1	210,	0	protein_coding	680	utr3
chr9	135973495	135974035	ENST00000482648.1	RALGDS	-	0.648634	0.047863	0.595016	1	540,	0	processed_transcript	5596	exon
chr14	58737701	58738730	ENST00000412908.2	PSMA3	+	0.514044	0.0125893	0.575944	2	15,162,	0,867	protein_coding	744	utr3, cds
chr2	27591949	27592362	ENST00000445933.2	EIF2B4	-	0.47863	0.0104713	0.516557	2	127,82,	0,331	protein_coding	1566	cds
chr19	36633230	36633836	ENST00000586963.1	CAPNS1	+	0.285759	0.00281838	0.59957	3	5,90,26,	0,323,580	protein_coding	484	cds
chr16	18820071	18820881	ENST00000389467.3	SMG1	-	0.597035	0.0204174	0.633756	1	810,	0	protein_coding	4719	utr3
chr19	15224707	15225216	ENST00000600252.1	SYDE1	+	0.395367	0.00588844	0.662963	1	509,	0	protein_coding	1014	cds, utr3
chr1	12337021	12337322	ENST00000356315.4	VPS13D	+	0.639735	0.0263027	0.384219	1	301,	0	protein_coding	13089	cds
chr2	29023022	29023292	ENST00000358506.2	PPP1CB	+	0.49545	0.0112202	0.577943	1	270,	0	protein_coding	3630	utr3
chr3	50098949	50114561	ENST00000539992.1	RBM6	+	0.12218	0.000457088	0.577543	8	31,147,96,261,75,98,130,121,	0,445,3514,4725,7173,8938,13684,15491	protein_coding	1395	cds
chr20	39811049	39811349	ENST00000540170.1	ZHX3	-	0.648634	0.0446684	0.323088	1	300,	0	protein_coding	6074	utr3
chr11	85723417	85780026	ENST00000531558.1	PICALM	-	0.501187	0.011749	0.599986	3	18,94,334,	0,2495,56275	nonsense_mediated_decay	565	exon
chr10	8097289	8097768	ENST00000379328.3	GATA3	+	0.53827	0.0144544	0.554785	1	479,	0	protein_coding	1332	utr5, cds
chr8	38677747	38684698	ENST00000443286.2	TACC1	+	0.190108	0.00120226	0.435275	3	406,61,13,	0,5078,6938	protein_coding	2376	cds
chr1	205271903	205272322	ENST00000367157.3	NUAK2	-	0.648634	0.0489779	0.525222	1	419,	0	protein_coding	1394	utr3
chr10	120445508	120446110	ENST00000489169.1	CACUL1	-	0.648634	0.0489779	0.429283	2	172,1,	0,601	retained_intron	517	exon
chr3	24003670	24004735	ENST00000383773.4	NR1D2	+	0.648634	0.047863	0.552099	2	426,21,	0,1044	nonsense_mediated_decay	3129	exon
chr19	18545630	18545807	ENST00000581672.1	ISYNA1	-	0.648634	0.0295121	0.656106	1	177,	0	protein_coding	698	utr3, cds
chr14	50585106	50585496	ENST00000216373.5	SOS2	-	0.374973	0.00524807	0.22688	1	390,	0	protein_coding	3996	cds
chr1	39951405	39951644	ENST00000442046.1	MACF1	+	0.370681	0.00501187	0.590906	1	239,	0	protein_coding	1103	utr3, cds
chr14	23527772	23528012	ENST00000557515.1	ACIN1	-	0.38815	0.00562341	0.538493	1	240,	0	protein_coding	587	utr3
chr8	38677774	38684692	ENST00000522904.1	TACC1	+	0.207491	0.00154882	0.429283	3	379,61,7,	0,5051,6911	protein_coding	1669	cds
chr17	7760404	7760822	ENST00000575071.1	LSMD1	-	0.230144	0.00190546	0.543744	2	112,122,	0,296	protein_coding	255	cds, utr5
chr11	64537851	64545085	ENST00000432725.1	SF1	-	0.328852	0.00380189	0.646624	4	29,76,129,93,	0,3050,6118,7141	protein_coding	288	cds, utr5
chr5	148709337	148715222	ENST00000513665.1	AFAP1L1	+	0.648634	0.0457088	0.496546	3	56,179,66,	0,2920,5819	retained_intron	3240	exon
chr11	5685259	5687308	ENST00000396855.3	TRIM5	-	0.572796	0.0177828	0.314253	3	144,27,98,	0,1626,1951	protein_coding	896	cds, utr3
chr11	85779741	85780071	ENST00000532317.1	PICALM	-	0.648634	0.0446684	0.585199	1	330,	0	protein_coding	1830	utr5, cds
chr1	32192717	32193103	ENST00000465239.1	BAI2	-	0.648634	0.0467735	0.48971	1	386,	0	processed_transcript	1187	exon
chr11	82876862	82877517	ENST00000530304.1	PCF11	+	0.648634	0.0288403	0.580754	1	655,	0	protein_coding	2352	cds
chr3	9477516	9482276	ENST00000402198.1	SETD5	+	0.648634	0.0380189	0.5544	2	74,137,	0,4623	protein_coding	4326	cds
chr1	150485917	150486036	ENST00000346569.6	ECM1	+	0.648634	0.040738	0.435275	1	119,	0	protein_coding	96	cds, utr3
chr12	96052508	96052778	ENST00000343702.4	NTN4	-	0.648634	0.0331131	0.53663	1	270,	0	protein_coding	1282	utr3
chr8	144407594	144410450	ENST00000523417.1	TOP1MT	-	0.645654	0.0269153	0.526681	3	109,123,88,	0,797,2768	nonsense_mediated_decay	698	exon
chr2	69240587	69240764	ENST00000409349.3	ANTXR1	+	0.605341	0.0213796	0.560583	1	177,	0	protein_coding	1104	utr5, cds
chr16	68293264	68293860	ENST00000565460.1	PLA2G15	+	0.648634	0.0354813	0.562919	1	596,	0	retained_intron	3121	exon
chr11	85374643	85375148	ENST00000528561.1	CREBZF	-	0.425598	0.0074131	0.496546	1	505,	0	retained_intron	1099	exon
chr14	23527775	23528015	ENST00000605057.1	ACIN1	-	0.368978	0.00501187	0.532923	1	240,	0	protein_coding	584	utr3
chr16	2817713	2821083	ENST00000301740.8	SRRM2	+	0.0047863	6.91831e-06	0.635516	5	549,288,114,114,225,	0,1284,2639,2891,3145	protein_coding	8256	utr3, cds
chr19	56113844	56114504	ENST00000591046.1	ZNF524	+	0.648634	0.0380189	0.456916	1	660,	0	protein_coding	234	cds, utr3
chr8	38677741	38684749	ENST00000518415.1	TACC1	+	0.148594	0.000676083	0.429283	3	412,61,64,	0,5084,6944	protein_coding	2193	cds
chr6	52362259	52362589	ENST00000182527.3	TRAM2	-	0.413048	0.00691831	0.590496	1	330,	0	protein_coding	5798	utr3
chr3	52109648	52130590	ENST00000474012.1	POC1A	-	0.648634	0.0446684	0.64797	2	353,6,	0,20936	protein_coding	1107	utr3, cds
chr17	26961003	26961758	ENST00000583787.1	RP11-192H23.7	+	0.648634	0.0354813	0.635075	2	75,158,	0,597	antisense	552	exon
chr10	74293514	74322695	ENST00000401998.3	MICU1	-	0.648634	0.0331131	0.551717	3	33,163,43,	0,17422,29138	protein_coding	1428	cds
chr3	50098949	50114561	ENST00000419610.1	RBM6	+	0.12218	0.000457088	0.577543	8	31,147,96,261,75,98,130,121,	0,445,3514,4725,7173,8938,13684,15491	nonsense_mediated_decay	2128	exon
chr12	99007301	99008015	ENST00000420861.1	IKBIP	-	0.570164	0.017378	0.656106	1	714,	0	protein_coding	183	cds, utr3
chr3	47164341	47164701	ENST00000409792.3	SETD2	-	0.648634	0.0389045	0.469761	1	360,	0	protein_coding	7692	cds
chr1	156262478	156262657	ENST00000362007.1	C1orf85	-	0.497737	0.0114815	0.550953	1	179,	0	protein_coding	359	utr3
chr17	40718100	40718278	ENST00000421097.2	COASY	+	0.13122	0.000512861	0.476319	1	178,	0	protein_coding	295	utr3
chr10	121619325	121632266	ENST00000360003.3	MCMBP	-	0.500035	0.011749	0.429283	2	71,228,	0,12713	protein_coding	1926	utr5, cds
chr1	151372092	151372526	ENST00000476467.1	PSMB4	+	0.124165	0.00047863	0.663883	2	111,70,	0,364	retained_intron	2067	exon
chr18	51750457	51750958	ENST00000398398.2	MBD2	-	0.40738	0.00660693	0.348686	1	501,	0	protein_coding	723	utr5, cds
chr2	170662248	170663341	ENST00000413002.1	SSB	+	0.254097	0.00229087	0.525222	3	101,116,47,	0,259,1046	nonsense_mediated_decay	674	exon
chr17	80685050	80685229	ENST00000574832.1	FN3KRP	+	0.648634	0.0363078	0.529976	1	179,	0	nonsense_mediated_decay	1422	exon
chr5	96082058	96084334	ENST00000512191.1	CAST	+	0.416869	0.00707946	0.547526	3	71,48,113,	0,990,2163	retained_intron	406	exon
chr2	26332641	26357908	ENST00000473035.1	RAB10	+	0.199526	0.00144544	0.652477	4	134,90,102,102,	0,17371,18077,25165	processed_transcript	571	exon
chr16	2285414	2285743	ENST00000565090.1	E4F1	+	0.648634	0.0338844	0.575545	1	329,	0	protein_coding	1821	utr3, cds
chr11	45832781	45833109	ENST00000442528.2	SLC35C1	+	0.648634	0.0338844	0.550189	1	328,	0	protein_coding	226	cds, utr3
chr19	18545557	18545797	ENST00000582811.2	ISYNA1	-	0.255859	0.00234423	0.577143	1	240,	0	nonsense_mediated_decay	2039	exon
chr8	23190978	23191066	ENST00000518472.1	LOXL2	-	0.213796	0.00165959	0.526681	1	88,	0	processed_transcript	725	exon
chr8	110576670	110577150	ENST00000395785.2	EBAG9	+	0.244906	0.00213796	0.356013	1	480,	0	protein_coding	639	utr3, cds
chr10	74293541	74322692	ENST00000361114.5	MICU1	-	0.648634	0.0281838	0.521956	3	6,163,40,	0,17395,29111	protein_coding	1428	cds
chr12	132262708	132262858	ENST00000261674.4	SFSWAP	+	0.648634	0.0338844	0.479632	1	150,	0	protein_coding	2853	cds
chr12	56347594	56347805	ENST00000551296.1	DGKA	+	0.648634	0.0398107	0.560195	1	211,	0	retained_intron	4076	exon
chr7	129520748	129592669	ENST00000355621.3	UBE2H	-	0.534564	0.0141254	0.595428	2	63,327,	0,71594	protein_coding	549	utr5, cds
chr8	10622858	10623186	ENST00000314787.3	PINX1	-	0.648634	0.0295121	0.507331	1	328,	0	protein_coding	984	utr3, cds
chr12	111169620	111172666	ENST00000551690.1	PPP1CC	-	0.648634	0.0398107	0.53812	2	86,144,	0,2902	processed_transcript	603	exon
chr1	154554537	154554688	ENST00000292205.5	ADAR	-	0.5236	0.0131826	0.479632	1	151,	0	protein_coding	2747	utr3
chr10	91497862	91518604	ENST00000371728.3	KIF20B	+	0.521195	0.0128825	0.504526	8	512,139,120,61,126,125,156,142,	0,852,5702,7793,13240,14461,16412,20600	protein_coding	5460	cds
chr12	79998485	80083830	ENST00000551712.1	PAWR	-	0.199067	0.00141254	0.496546	4	16,35,132,322,	0,8869,16370,85023	protein_coding	580	cds
chr1	39907857	39908425	ENST00000317713.7	MACF1	+	0.207491	0.00154882	0.624598	3	135,156,40,	0,226,528	protein_coding	16290	cds
chr12	57058577	57059558	ENST00000537473.1	PTGES3	-	0.613762	0.0223872	0.533293	2	7,143,	0,838	processed_transcript	2928	exon
chr19	3958450	3959490	ENST00000545797.2	DAPK3	-	0.0398107	9.33254e-05	0.606677	1	1040,	0	protein_coding	1362	utr3, cds
chr12	56347595	56347805	ENST00000552478.1	DGKA	+	0.648634	0.0354813	0.543367	1	210,	0	retained_intron	5436	exon
chr10	97634924	97635344	ENST00000539125.1	ENTPD1	+	0.435512	0.00794328	0.275476	1	420,	0	protein_coding	10886	utr3
chr11	66102049	66102349	ENST00000311320.4	RIN1	-	0.648634	0.0316228	0.610897	1	300,	0	protein_coding	2349	cds
chr3	196557271	196557751	ENST00000327134.3	PAK2	+	0.590201	0.0199526	0.628942	1	480,	0	protein_coding	4245	utr3
chr19	10668690	10672383	ENST00000478863.1	KRI1	-	0.497737	0.011749	0.662963	9	46,76,171,96,127,137,78,97,41,	0,149,1344,1598,1795,2297,2988,3154,3652	retained_intron	2545	exon
chr19	17838411	17838891	ENST00000324096.4	MAP1S	+	0.463447	0.00933254	0.586824	1	480,	0	protein_coding	3177	cds
chr19	2233851	2234235	ENST00000585423.1	PLEKHJ1	-	0.221309	0.00177828	0.450625	3	53,64,87,	0,145,297	retained_intron	494	exon
chr17	7760437	7786610	ENST00000576861.1	LSMD1	-	0.510505	0.0123027	0.581157	3	79,68,58,	0,9371,26115	protein_coding	211	cds, utr5
chr9	15465462	15468668	ENST00000380738.4	PSIP1	-	0.213796	0.00165959	0.368567	3	116,112,41,	0,1283,3165	protein_coding	1590	utr3, cds
chr17	19186410	19186948	ENST00000395626.1	EPN2	+	0.648634	0.0301995	0.628507	1	538,	0	protein_coding	1452	utr5, cds
chr8	145675350	145675856	ENST00000438911.2	CYHR1	-	0.648634	0.0446684	0.664343	1	506,	0	protein_coding	1086	utr3, cds
chr19	47724901	47730056	ENST00000598636.1	BBC3	-	0.648634	0.0363078	0.558256	2	274,236,	0,4919	retained_intron	900	exon
chr14	60591180	60591630	ENST00000535349.1	PCNXL4	+	0.648634	0.0346737	0.620714	1	450,	0	protein_coding	687	cds, utr5
chr12	57995807	57996196	ENST00000354947.5	PIP4K2C	+	0.648634	0.047863	0.637722	1	389,	0	protein_coding	1645	utr3
chr19	10229562	10229712	ENST00000592485.1	EIF3G	-	0.244343	0.0020893	0.447513	1	150,	0	retained_intron	893	exon
chr8	12956012	12956073	ENST00000512044.2	DLC1	-	0.648634	0.0457088	0.544499	1	61,	0	protein_coding	3375	cds
chr14	105409378	105409738	ENST00000333244.5	AHNAK2	-	0.548277	0.0151356	0.638164	1	360,	0	protein_coding	17385	cds
chr4	81207487	81208234	ENST00000503413.1	FGF5	+	0.475335	0.0102329	0.617709	1	747,	0	processed_transcript	3042	exon
chr3	42235323	42236379	ENST00000484786.1	TRAK1	+	0.648634	0.0467735	0.397768	2	67,84,	0,972	processed_transcript	2008	exon
chr19	19576319	19606595	ENST00000429563.2	GATAD2A	+	0.648634	0.0467735	0.614293	3	104,132,33,	0,27070,30243	protein_coding	161	cds, utr5
chr2	225338640	225346610	ENST00000264414.4	CUL3	-	0.400867	0.00630957	0.576343	3	453,146,2,	0,4276,7968	protein_coding	2304	utr3, cds
chr19	48259827	48260314	ENST00000600410.1	GLTSCR2	+	0.470977	0.01	0.537375	3	34,57,59,	0,117,428	retained_intron	4185	exon
chr15	56134198	56141020	ENST00000506154.1	NEDD4	-	0.648634	0.0489779	0.618138	5	163,66,59,55,17,	0,4968,6371,6520,6805	protein_coding	3909	cds
chr2	75185947	75186847	ENST00000233699.4	POLE4	+	0.526017	0.0134896	0.574349	3	72,85,15,	0,520,885	processed_transcript	602	exon
chr12	56556142	56583896	ENST00000553176.1	RP11-977G19.5	-	0.533335	0.0141254	0.482968	2	191,40,	0,27714	sense_overlapping	403	exon
chr11	65352640	65352880	ENST00000309295.4	EHBP1L1	+	0.648634	0.0436516	0.486327	1	240,	0	protein_coding	4569	cds
chr1	39907850	39908447	ENST00000361689.2	MACF1	+	0.229615	0.00190546	0.63905	3	142,156,62,	0,233,535	protein_coding	16290	cds
chr5	43174672	43175390	ENST00000509156.1	ZNF131	+	0.635331	0.025704	0.53812	1	718,	0	protein_coding	1869	utr3, cds
chr1	17270706	17272059	ENST00000486318.1	CROCC	+	0.648634	0.0398107	0.266093	2	71,103,	0,1250	processed_transcript	724	exon
chr12	58114832	58114893	ENST00000435406.2	OS9	+	0.648634	0.0275423	0.594604	1	61,	0	protein_coding	649	utr3
chr12	96052504	96052802	ENST00000344911.4	NTN4	-	0.648634	0.0275423	0.539614	1	298,	0	protein_coding	1282	utr3
chr5	145493465	145499943	ENST00000545646.1	LARS	-	0.554626	0.0154882	0.633317	2	409,10,	0,6468	protein_coding	3390	utr3, cds
chr8	12956014	12956074	ENST00000510250.2	DLC1	-	0.648634	0.0331131	0.521233	1	60,	0	retained_intron	1925	exon
chr3	50296296	50296475	ENST00000266027.5	GNAI2	+	0.57544	0.018197	0.214641	1	179,	0	protein_coding	999	utr3
chr12	56704216	56704365	ENST00000553191.1	CNPY2	-	0.350752	0.0042658	0.61132	1	149,	0	nonsense_mediated_decay	621	exon
chr10	930442	949254	ENST00000412411.1	LARP4B	-	0.616595	0.0229087	0.395021	3	4,120,107,	0,1138,18705	protein_coding	171	utr5, cds
chr10	103901553	103901703	ENST00000413464.2	PPRC1	+	0.572796	0.0177828	0.417544	1	150,	0	protein_coding	4200	cds
chr8	38677764	38682874	ENST00000521866.1	TACC1	+	0.202768	0.00147911	0.432269	3	389,36,49,	0,3743,5061	protein_coding	1685	cds
chr10	13687923	13688581	ENST00000357447.2	FRMD4A	-	0.635331	0.0251189	0.63905	1	658,	0	protein_coding	3329	utr3
chr14	69254376	69254734	ENST00000555997.1	ZFP36L1	-	0.379315	0.00537032	0.645729	1	358,	0	protein_coding	2831	utr3
chr17	48218660	48222517	ENST00000513579.1	PPP1R9B	-	0.648634	0.0316228	0.629379	3	78,121,40,	0,2302,3817	processed_transcript	655	exon
chr16	8895662	8896205	ENST00000565896.1	PMM2	+	0.648634	0.040738	0.523405	3	105,65,59,	0,275,484	nonsense_mediated_decay	514	exon
chr17	8063723	8064197	ENST00000404970.3	VAMP2	-	0.475335	0.0102329	0.635075	1	474,	0	protein_coding	1062	utr3
chr15	59323395	59323845	ENST00000559209.1	RNF111	+	0.605341	0.0213796	0.444421	1	450,	0	protein_coding	2985	cds
chr1	15736450	15736570	ENST00000375980.4	EFHD2	+	0.412098	0.00676083	0.441351	1	120,	0	protein_coding	720	utr5, cds
chr17	35877890	35878908	ENST00000346661.4	SYNRG	-	0.603949	0.0213796	0.602904	1	1018,	0	protein_coding	4145	utr3
chr10	134218213	134219286	ENST00000305233.5	PWWP2B	+	0.395367	0.00588844	0.536258	1	1073,	0	protein_coding	1770	cds
chr16	2034928	2036148	ENST00000248114.6	GFER	+	0.616595	0.0234423	0.638164	2	16,282,	0,938	protein_coding	1724	cds, utr3
chr6	20486924	20490928	ENST00000346618.3	E2F3	+	0.648634	0.0436516	0.658383	3	110,136,530,	0,1419,3474	protein_coding	1395	utr3, cds
chr4	186111845	186112260	ENST00000296775.6	KIAA1430	-	0.6223	0.0239883	0.526316	1	415,	0	protein_coding	1359	cds
chr16	67700453	67700630	ENST00000602644.1	ENKD1	-	0.53827	0.0144544	0.257028	1	177,	0	protein_coding	285	utr5
chr4	81207512	81208232	ENST00000312465.7	FGF5	+	0.470977	0.00977237	0.618566	1	720,	0	protein_coding	804	utr3, cds
chr4	87684162	87684343	ENST00000436978.1	PTPN13	+	0.648634	0.0323594	0.353553	1	181,	0	protein_coding	7470	cds
chr22	45571919	45574763	ENST00000407019.2	NUP50	+	0.141906	0.000616595	0.550953	2	42,645,	0,2199	protein_coding	1320	cds
chr20	43118316	43119064	ENST00000262605.4	TTPAL	+	0.562341	0.0165959	0.583175	1	748,	0	protein_coding	5065	utr3
chr1	167691374	167734863	ENST00000392121.3	MPZL1	+	0.648634	0.0389045	0.463294	2	105,44,	0,43445	protein_coding	357	utr5, cds
chr14	23791433	23792430	ENST00000556809.1	PABPN1	+	0.435512	0.00794328	0.631564	2	71,223,	0,774	retained_intron	969	exon
chr8	94747236	94747835	ENST00000399300.2	RBM12B	-	0.648634	0.0346737	0.537747	1	599,	0	protein_coding	3003	cds
chr14	105414275	105414995	ENST00000555122.1	AHNAK2	-	0.191426	0.00120226	0.636839	1	720,	0	retained_intron	18335	exon
chr12	56995112	56995495	ENST00000551812.1	BAZ2A	-	0.327341	0.00371535	0.469761	2	74,166,	0,217	protein_coding	5715	cds
chr4	1333686	1333896	ENST00000514708.1	MAEA	+	0.648634	0.0389045	0.571569	1	210,	0	protein_coding	942	utr3
chr22	50713860	50714039	ENST00000463165.1	PLXNB2	-	0.390841	0.0057544	0.541488	1	179,	0	retained_intron	3038	exon
chr12	99007301	99008015	ENST00000393042.3	IKBIP	-	0.570164	0.017378	0.656106	1	714,	0	protein_coding	905	utr3
chr5	39390564	39392339	ENST00000507539.1	DAB2	-	0.648634	0.0338844	0.444421	2	113,34,	0,1741	nonsense_mediated_decay	931	exon
chr20	32232879	32233328	ENST00000492345.1	CBFA2T2	+	0.648634	0.0346737	0.368567	1	449,	0	protein_coding	5393	utr3
chr3	87294954	87302612	ENST00000494980.1	CHMP2B	+	0.613762	0.0223872	0.520511	3	14,103,59,	0,4070,7599	protein_coding	549	cds
chr12	82750875	82752068	ENST00000552606.1	CCDC59	-	0.580764	0.0186209	0.441351	2	173,67,	0,1126	retained_intron	600	exon
chr11	5717700	5719713	ENST00000454828.1	TRIM22	+	0.644169	0.0269153	0.351111	2	185,169,	0,1844	protein_coding	916	cds
chr3	47164335	47164725	ENST00000445387.1	SETD2	-	0.648634	0.0467735	0.496546	1	390,	0	nonsense_mediated_decay	7075	exon
chr20	39811054	39811355	ENST00000560364.1	ZHX3	-	0.648634	0.0275423	0.295248	1	301,	0	nonsense_mediated_decay	6296	exon
chr2	198262760	198263752	ENST00000424674.1	SF3B1	-	0.626614	0.0239883	0.599155	3	80,121,60,	0,424,932	protein_coding	723	cds
chr15	52254675	52258494	ENST00000299601.5	LEO1	-	0.626614	0.0239883	0.50874	2	15,549,	0,3270	protein_coding	1998	cds
chr1	207222165	207222765	ENST00000367084.1	YOD1	-	0.648634	0.0301995	0.395021	1	600,	0	protein_coding	912	utr3, cds
chr14	21899387	21899837	ENST00000399982.2	CHD8	-	0.644169	0.0269153	0.541488	1	450,	0	protein_coding	7743	utr5, cds
chr12	56380731	56384495	ENST00000548068.1	RAB5B	+	0.522396	0.0131826	0.643049	3	176,152,30,	0,2999,3734	protein_coding	251	cds, utr5
chr19	58723906	58724918	ENST00000597818.1	ZNF274	+	0.530884	0.0138038	0.666187	1	1012,	0	processed_transcript	2558	exon
chr11	33564868	33565737	ENST00000321505.4	KIAA1549L	+	0.40738	0.00660693	0.621144	1	869,	0	protein_coding	5547	cds
chr1	154554542	154554693	ENST00000368474.4	ADAR	-	0.484172	0.0107152	0.469761	1	151,	0	protein_coding	2742	utr3
chr2	242434553	242434733	ENST00000487962.1	STK25	-	0.648634	0.0281838	0.654289	1	180,	0	retained_intron	2024	exon
chr5	131931429	131940587	ENST00000533482.1	RAD50	+	0.572796	0.0177828	0.560583	4	73,190,127,90,	0,7562,8182,9068	nonsense_mediated_decay	4373	exon
chr7	98610326	98610866	ENST00000456197.1	TRRAP	+	0.515229	0.0125893	0.513701	1	540,	0	protein_coding	891	utr3
chr7	133979333	133979634	ENST00000416907.1	SLC35B4	-	0.372392	0.00512861	0.346277	1	301,	0	nonsense_mediated_decay	1379	exon
chr17	18111718	18111868	ENST00000490106.1	ALKBH5	+	0.644169	0.0269153	0.482968	1	150,	0	retained_intron	2146	exon
chr20	32232879	32233329	ENST00000543126.1	CBFA2T2	+	0.648634	0.0346737	0.368567	1	450,	0	protein_coding	2047	utr3
chr7	26241406	26241614	ENST00000456948.1	CBX3	+	0.648634	0.0446684	0.582367	1	208,	0	protein_coding	881	utr5
chr11	61170390	61170840	ENST00000340437.4	CPSF7	-	0.456037	0.00870964	0.624165	1	450,	0	protein_coding	2064	utr3
chr16	58054271	58054538	ENST00000539737.2	USB1	+	0.648634	0.040738	0.476319	1	267,	0	protein_coding	392	utr3
chr14	23527775	23528015	ENST00000457657.1	ACIN1	-	0.368978	0.00501187	0.532923	1	240,	0	protein_coding	584	utr3
chr2	110372685	110373760	ENST00000356454.3	SOWAHC	+	0.542001	0.0147911	0.621575	1	1075,	0	protein_coding	2922	cds, utr3
chr12	122340959	122354195	ENST00000544254.1	PSMD9	+	0.648634	0.0467735	0.598739	3	54,89,6,	0,12802,13230	retained_intron	1481	exon
chr1	207222169	207222769	ENST00000391927.1	YOD1	-	0.648634	0.0467735	0.426317	1	600,	0	protein_coding	912	utr3, cds
chr12	58114818	58114879	ENST00000551035.1	OS9	+	0.648634	0.0363078	0.622437	1	61,	0	protein_coding	489	utr3
chr8	131191580	131199515	ENST00000520342.1	ASAP1	-	0.414954	0.00691831	0.550571	3	15,130,34,	0,1416,7901	protein_coding	467	cds, utr5
chr9	103204348	103212933	ENST00000374886.3	MSANTD3	+	0.561048	0.0162181	0.634635	2	290,95,	0,8490	protein_coding	543	cds
chr17	40718113	40718292	ENST00000591753.1	COASY	+	0.101158	0.000346737	0.463294	1	179,	0	retained_intron	2225	exon
chr5	72286678	72313131	ENST00000512348.1	FCHO2	+	0.648634	0.0489779	0.312083	3	13,105,93,	0,15593,26360	protein_coding	2331	cds
chr9	132575904	132576438	ENST00000351698.4	TOR1A	-	0.608135	0.0218776	0.654289	1	534,	0	protein_coding	996	utr3, cds
chr22	38226861	38227012	ENST00000215941.4	ANKRD54	-	0.648634	0.0363078	0.450625	1	151,	0	protein_coding	1091	utr3
chr16	23080132	23080489	ENST00000567975.1	USP31	-	0.648634	0.0457088	0.277392	1	357,	0	protein_coding	1935	cds
chr15	75663691	75664350	ENST00000360439.4	SIN3A	-	0.648634	0.0316228	0.633756	1	659,	0	protein_coding	3819	utr3, cds
chr1	68170982	68171223	ENST00000370982.3	GNG12	-	0.497737	0.0114815	0.606677	1	241,	0	protein_coding	3988	cds, utr3
chr9	136892268	136892448	ENST00000430633.1	LINC00094	+	0.648634	0.0457088	0.456916	1	180,	0	antisense	2239	exon
chr17	42881989	42882334	ENST00000586347.1	GJC1	-	0.497737	0.0114815	0.618995	1	345,	0	protein_coding	208	cds, utr3
chr17	1637015	1637374	ENST00000545662.1	WDR81	+	0.648634	0.0467735	0.579146	1	359,	0	protein_coding	1716	cds
chr10	22617076	22618420	ENST00000490311.1	BMI1	+	0.620869	0.0239883	0.600818	4	32,99,81,279,	0,452,900,1065	retained_intron	693	exon
chr21	42648345	42648524	ENST00000328735.6	BACE2	+	0.305492	0.00323594	0.339151	1	179,	0	protein_coding	1173	utr3
chr5	172517770	172535799	ENST00000520464.1	CREBRF	+	0.58479	0.0190546	0.423373	2	634,173,	0,17856	retained_intron	5163	exon
chr17	55184280	55187514	ENST00000539273.1	AKAP1	+	0.561048	0.0162181	0.505576	2	259,129,	0,3105	protein_coding	2709	cds
chr19	40739366	40739697	ENST00000392038.2	AKT2	-	0.368978	0.00489779	0.635075	1	331,	0	protein_coding	3558	utr3
chr11	64789507	64789656	ENST00000246747.4	ARL2	+	0.352371	0.0042658	0.521594	1	149,	0	protein_coding	332	utr3
chr1	39799518	39799819	ENST00000567887.1	MACF1	+	0.468813	0.00977237	0.482968	1	301,	0	protein_coding	22776	cds
chr1	32192717	32193107	ENST00000398542.1	BAI2	-	0.648634	0.0446684	0.486327	1	390,	0	protein_coding	4398	utr3, cds
chr17	7760422	7760781	ENST00000335155.5	LSMD1	-	0.338065	0.0040738	0.544499	2	94,81,	0,278	protein_coding	375	cds
chr11	85723386	85779839	ENST00000534412.1	PICALM	-	0.64121	0.0263027	0.619854	3	49,94,147,	0,2526,56306	nonsense_mediated_decay	811	exon
chr20	52831856	52835615	ENST00000493356.1	PFDN4	+	0.648634	0.0301995	0.51086	2	123,58,	0,3701	processed_transcript	659	exon
chr3	50098955	50114562	ENST00000422955.1	RBM6	+	0.115611	0.000416869	0.573554	8	25,147,96,261,75,98,130,122,	0,439,3508,4719,7167,8932,13678,15485	protein_coding	1803	cds
chr2	27591946	27592358	ENST00000493344.2	EIF2B4	-	0.572796	0.0177828	0.544499	2	133,78,	0,334	protein_coding	1632	cds
chr1	43308511	43309017	ENST00000372517.2	ERMAP	+	0.648634	0.0275423	0.123279	1	506,	0	protein_coding	1425	utr3, cds
chr1	41236485	41236663	ENST00000425457.2	NFYC	+	0.580764	0.0186209	0.549427	1	178,	0	protein_coding	1062	utr3, cds
chr14	64902343	64906064	ENST00000555858.1	MTHFD1	+	0.648634	0.0281838	0.595841	2	46,251,	0,3470	retained_intron	386	exon
chr12	56495508	56496138	ENST00000550070.2	ERBB3	+	0.470977	0.01	0.621144	1	630,	0	protein_coding	1947	utr3, cds
chr21	34915429	34922586	ENST00000300278.4	SON	+	0.0331131	7.24436e-05	0.657016	3	46,167,805,	0,3089,6352	protein_coding	6909	cds
chr1	197108995	197111873	ENST00000294732.7	ASPM	-	0.648634	0.0436516	0.589678	2	6,413,	0,2465	protein_coding	5676	cds
chr20	49126978	49181565	ENST00000541713.1	PTPN1	+	0.197697	0.00134896	0.441351	2	149,60,	0,54527	protein_coding	273	utr5
chr1	32192717	32193106	ENST00000373658.3	BAI2	-	0.648634	0.0467735	0.48971	1	389,	0	protein_coding	4755	utr3, cds
chr6	12296619	12297039	ENST00000379375.5	EDN1	+	0.648634	0.047863	0.656561	1	420,	0	protein_coding	1130	utr3
chr11	82876836	82877527	ENST00000298281.4	PCF11	+	0.648634	0.0301995	0.588453	1	691,	0	protein_coding	4665	cds
chr22	50713856	50714036	ENST00000479818.1	PLXNB2	-	0.395367	0.0060256	0.544121	1	180,	0	retained_intron	1916	exon
chr2	180809885	180810391	ENST00000295749.6	CWC22	-	0.61235	0.0223872	0.5	1	506,	0	protein_coding	2724	cds
chr22	41226878	41228189	ENST00000413424.1	ST13	-	0.648634	0.047863	0.618995	2	82,99,	0,1212	nonsense_mediated_decay	630	exon
chr3	124951171	124952696	ENST00000485866.1	ZNF148	-	0.470977	0.01	0.58927	1	1525,	0	protein_coding	2382	utr3, cds
chr10	89653847	89653965	ENST00000462694.1	PTEN	+	0.408319	0.00660693	0.281265	1	118,	0	processed_transcript	383	exon
chr17	41327914	41341115	ENST00000542611.1	NBR1	+	0.504661	0.0120226	0.643495	5	4,19,23,195,57,	0,3496,4897,10352,13144	protein_coding	2511	cds
chr19	19136027	19136666	ENST00000456085.2	SUGP2	-	0.648634	0.0416869	0.577943	2	238,3,	0,636	protein_coding	2583	cds
chr19	2233572	2234203	ENST00000589097.1	PLEKHJ1	-	0.0812831	0.000239883	0.553249	3	332,64,55,	0,424,576	protein_coding	689	cds, utr3
chr1	567906	567996	ENST00000414273.1	hsa-mir-6723	+	0.648634	0.0323594	0.115824	1	90,	0	unprocessed_pseudogene	1543	exon
chr16	67916477	67916741	ENST00000573992.1	EDC4	+	0.648634	0.0489779	0.539614	2	20,160,	0,104	retained_intron	3934	exon
chr2	25456950	25457250	ENST00000380746.4	DNMT3A	-	0.648634	0.0295121	0.351111	1	300,	0	protein_coding	2169	utr3, cds
chr4	2701447	2717119	ENST00000513898.1	FAM193A	+	0.648634	0.0323594	0.629815	2	824,71,	0,15601	nonsense_mediated_decay	4202	exon
chr8	110573140	110577155	ENST00000337573.5	EBAG9	+	0.180717	0.00107152	0.346277	2	18,488,	0,3527	protein_coding	639	utr3, cds
chr1	32192718	32193108	ENST00000465256.1	BAI2	-	0.648634	0.0446684	0.486327	1	390,	0	processed_transcript	2936	exon
chr17	3715587	3715855	ENST00000574911.1	C17orf85	-	0.648634	0.0331131	0.469761	1	268,	0	nonsense_mediated_decay	2701	exon
chr7	44605465	44605555	ENST00000467318.1	DDX56	-	0.58479	0.0194984	0.466516	1	90,	0	processed_transcript	1665	exon
chr8	38677741	38684690	ENST00000522955.1	TACC1	+	0.145881	0.000645654	0.408951	3	412,61,5,	0,5084,6944	retained_intron	2268	exon
chr19	2111655	2111956	ENST00000589223.1	AP3D1	-	0.212814	0.00162181	0.540363	1	301,	0	retained_intron	3357	exon
chr17	79220071	79226072	ENST00000576151.1	SLC38A10	-	0.266686	0.00251189	0.566049	4	402,174,120,78,	0,613,5221,5923	protein_coding	774	cds
chr22	24836824	24836997	ENST00000496497.1	ADORA2A	+	0.648634	0.0363078	0.133972	1	173,	0	processed_transcript	691	exon
chr11	64662107	64662378	ENST00000377264.3	ATG2A	-	0.648634	0.0363078	0.378929	1	271,	0	protein_coding	430	utr3
chr12	120907419	120907508	ENST00000229390.3	SRSF9	-	0.648634	0.0275423	0.521594	1	89,	0	protein_coding	184	utr5
chr4	87684157	87684338	ENST00000411767.2	PTPN13	+	0.648634	0.0301995	0.348686	1	181,	0	protein_coding	7455	cds
chr17	5391608	5391786	ENST00000576570.1	MIS12	+	0.648634	0.0354813	0.20733	1	178,	0	protein_coding	872	utr5
chr17	73894994	73895346	ENST00000409963.3	MRPL38	-	0.533335	0.0141254	0.646176	2	73,108,	0,244	protein_coding	588	cds
chr14	23527775	23528014	ENST00000357481.2	ACIN1	-	0.37325	0.00512861	0.534403	1	239,	0	protein_coding	584	utr3
chr14	23792226	23793426	ENST00000554062.1	PABPN1	+	0.262422	0.00245471	0.660211	4	49,107,88,80,	0,359,947,1120	retained_intron	589	exon
chr3	45636410	45636920	ENST00000273317.4	LIMD1	+	0.40738	0.00645654	0.538493	1	510,	0	protein_coding	2028	cds
chr19	36633209	36633844	ENST00000592354.1	CAPNS1	+	0.195884	0.00128825	0.593368	3	26,90,34,	0,344,601	protein_coding	298	utr5, cds
chr17	55184228	55187492	ENST00000573326.1	AKAP1	+	0.466659	0.00954993	0.482968	2	311,107,	0,3157	nonsense_mediated_decay	1580	exon
chr19	58723920	58724789	ENST00000595146.1	ZNF274	+	0.43451	0.00776247	0.631126	1	869,	0	retained_intron	4852	exon
chr17	55184281	55185374	ENST00000314126.3	AKAP1	+	0.648634	0.0380189	0.517274	2	258,68,	0,1025	protein_coding	3	cds, utr3
chr1	6158669	6158998	ENST00000164247.1	KCNAB2	+	0.630957	0.0245471	0.640824	1	329,	0	protein_coding	2608	utr3
chr12	1005358	1005838	ENST00000537687.1	WNK1	+	0.470977	0.01	0.662963	1	480,	0	protein_coding	7926	cds
chr11	47260530	47260767	ENST00000378603.3	DDB2	+	0.572796	0.0177828	0.615999	1	237,	0	protein_coding	370	utr3
chr17	78939179	78940168	ENST00000306801.3	RPTOR	+	0.648634	0.0301995	0.663883	1	989,	0	protein_coding	2041	utr3
chr19	52729583	52729733	ENST00000322088.6	PPP2R1A	+	0.562341	0.0165959	0.639936	1	150,	0	protein_coding	1456	utr3
chr14	89878308	89878578	ENST00000345097.4	FOXN3	-	0.548277	0.0151356	0.381565	1	270,	0	protein_coding	1470	cds
chr16	18820070	18820880	ENST00000565324.1	SMG1	-	0.601174	0.020893	0.635516	1	810,	0	protein_coding	1812	utr3
chr10	59955913	59956243	ENST00000373935.3	IPMK	-	0.648634	0.047863	0.22688	1	330,	0	protein_coding	1248	cds
chr22	45571948	45574311	ENST00000486184.1	NUP50	+	0.648634	0.0446684	0.447513	2	13,193,	0,2170	processed_transcript	821	exon
chr1	24975446	24980830	ENST00000537199.1	SRRM1	+	0.34435	0.00416869	0.647073	6	74,116,114,195,120,34,	0,1015,2543,3478,3957,5350	protein_coding	954	cds
chr11	65486536	65486835	ENST00000530446.1	KAT5	+	0.648634	0.0288403	0.635075	1	299,	0	protein_coding	186	cds, utr3
chr20	30898251	30904618	ENST00000375712.3	KIF3B	+	0.377572	0.00537032	0.659297	4	733,102,123,60,	0,5769,6078,6307	protein_coding	2241	cds
chr10	91497875	91518612	ENST00000416354.1	KIF20B	+	0.532108	0.0138038	0.505226	8	499,139,120,61,126,125,156,150,	0,839,5689,7780,13227,14448,16399,20587	protein_coding	5550	cds
chrX	41025232	41026739	ENST00000324545.8	USP9X	+	0.465586	0.00954993	0.463294	2	235,5,	0,1502	protein_coding	7710	cds
chr3	118930586	118931453	ENST00000467604.1	B4GALT4	-	0.209894	0.00158489	0.609628	1	867,	0	protein_coding	4499	utr3
chr3	118930588	118931453	ENST00000359213.3	B4GALT4	-	0.198609	0.00141254	0.604997	1	865,	0	protein_coding	1032	utr3, cds
chr10	91497873	91520283	ENST00000260753.4	KIF20B	+	0.53827	0.0144544	0.508387	9	501,139,120,61,126,125,156,177,1,	0,841,5691,7782,13229,14450,16401,20589,22409	protein_coding	5340	cds
chr11	61170389	61170839	ENST00000394888.4	CPSF7	-	0.456037	0.00870964	0.623733	1	450,	0	protein_coding	2064	utr3
chr17	73894993	73895344	ENST00000309352.3	MRPL38	-	0.548277	0.0151356	0.64977	2	74,106,	0,245	protein_coding	1140	cds
chr10	91497874	91520283	ENST00000478929.1	KIF20B	+	0.53827	0.0144544	0.508387	9	500,139,120,61,126,125,156,177,1,	0,840,5690,7781,13228,14449,16400,20588,22408	processed_transcript	4900	exon
chr12	46245608	46246509	ENST00000444670.1	ARID2	+	0.456037	0.00912011	0.548666	1	901,	0	protein_coding	4335	cds
chr1	39799531	39799832	ENST00000372915.3	MACF1	+	0.572796	0.017378	0.517274	1	301,	0	protein_coding	22164	cds
chr3	124950949	124952679	ENST00000484491.1	ZNF148	-	0.533335	0.0138038	0.630689	1	1730,	0	protein_coding	2382	utr3, cds
chr2	29023019	29023289	ENST00000296122.6	PPP1CB	+	0.497737	0.011749	0.579146	1	270,	0	protein_coding	2348	utr3
chr9	135973495	135974035	ENST00000393160.3	RALGDS	-	0.648634	0.047863	0.595016	1	540,	0	protein_coding	2577	utr3, cds
chr5	54462571	54462899	ENST00000296734.6	GPX8	+	0.555904	0.0158489	0.169576	1	328,	0	protein_coding	2951	utr3
chr7	98610325	98610866	ENST00000355540.3	TRRAP	+	0.464515	0.00954993	0.496546	1	541,	0	protein_coding	891	utr3
chr17	78305954	78306105	ENST00000582970.1	RNF213	+	0.648634	0.0295121	0.456916	1	151,	0	protein_coding	15621	cds
chr2	27591954	27592365	ENST00000347454.4	EIF2B4	-	0.572796	0.0177828	0.544499	2	125,85,	0,326	protein_coding	1569	cds
chr13	111532076	111532405	ENST00000375758.5	ANKRD10	-	0.561048	0.0162181	0.230047	1	329,	0	protein_coding	1793	utr3
chr17	29226300	29226598	ENST00000580840.1	TEFM	-	0.395367	0.00588844	0.29937	1	298,	0	protein_coding	1394	utr3
chr3	185362638	185362819	ENST00000421047.2	IGF2BP2	-	0.648634	0.0446684	0.545632	1	181,	0	protein_coding	1732	utr3
chr20	43118299	43119049	ENST00000372904.3	TTPAL	+	0.554626	0.0154882	0.583579	1	750,	0	protein_coding	5065	utr3
chr11	601577	605175	ENST00000533464.1	PHRF1	+	0.598412	0.0204174	0.420448	2	124,57,	0,3541	protein_coding	4935	cds
chr19	10802295	10802865	ENST00000586544.1	ILF3	+	0.648634	0.0323594	0.665726	1	570,	0	processed_transcript	3859	exon
chr16	67915618	67915917	ENST00000575514.1	EDC4	+	0.648634	0.042658	0.60794	1	299,	0	retained_intron	1016	exon
chr15	40711252	40712600	ENST00000479013.2	IVD	+	0.598412	0.020893	0.637722	1	1348,	0	protein_coding	3039	utr3
chr10	69881367	69902776	ENST00000540630.1	MYPN	+	0.566239	0.0165959	0.65884	2	730,80,	0,21329	protein_coding	3960	cds
chr14	21899388	21905367	ENST00000553622.1	CHD8	-	0.648634	0.0446684	0.570777	4	333,48,65,15,	0,581,5671,5964	protein_coding	179	cds, utr5
chr1	62910467	62914197	ENST00000339950.4	USP1	+	0.530884	0.0138038	0.657016	3	633,171,62,	0,2544,3668	protein_coding	2355	cds
chr6	127611050	127611373	ENST00000368289.2	ECHDC1	-	0.648634	0.047863	0.575146	1	323,	0	protein_coding	410	utr3
chr8	12940869	12941229	ENST00000276297.4	DLC1	-	0.139316	0.000588844	0.53663	1	360,	0	protein_coding	2453	utr3
chr3	57542871	57543202	ENST00000311180.8	PDE12	+	0.31842	0.00354813	0.447513	1	331,	0	protein_coding	1827	cds
chr15	45023664	45024232	ENST00000560141.1	TRIM69	+	0.320627	0.00354813	0.469761	1	568,	0	processed_transcript	3162	exon
chr12	56347586	56347794	ENST00000548491.1	DGKA	+	0.648634	0.0489779	0.579548	1	208,	0	retained_intron	533	exon
chr1	154918283	154918817	ENST00000539880.1	PBXIP1	-	0.399025	0.00616595	0.557483	1	534,	0	protein_coding	1674	cds
chr15	101169988	101188717	ENST00000332783.7	ASB7	+	0.544503	0.0147911	0.312083	2	259,190,	0,18539	protein_coding	954	utr3, cds
chr7	129520756	129592667	ENST00000472396.1	UBE2H	-	0.572796	0.018197	0.606677	2	55,325,	0,71586	protein_coding	370	utr5, cds
chr3	184039203	184039322	ENST00000484862.1	EIF4G1	+	0.648634	0.0275423	0.619424	1	119,	0	retained_intron	590	exon
chr9	131255016	131262355	ENST00000372807.5	ODF2	+	0.648634	0.030903	0.664804	6	68,159,101,163,126,10,	0,1772,3303,5675,6263,7329	protein_coding	2472	cds
chr14	53175215	53180673	ENST00000557240.1	PSMC6	+	0.648634	0.0489779	0.645729	4	25,53,115,75,	0,266,2912,5383	nonsense_mediated_decay	625	exon
chr17	78939211	78940168	ENST00000544334.2	RPTOR	+	0.648634	0.0288403	0.657471	1	957,	0	protein_coding	2041	utr3
chr11	66102072	66102368	ENST00000534824.1	RIN1	-	0.648634	0.0301995	0.613868	1	296,	0	nonsense_mediated_decay	1834	exon
chr15	59323409	59323828	ENST00000561186.1	RNF111	+	0.648634	0.030903	0.45376	1	419,	0	protein_coding	3009	cds
chr22	37914976	37915549	ENST00000403299.1	CARD10	-	0.629506	0.0245471	0.539614	2	248,200,	0,373	protein_coding	3096	utr5, cds
chr19	50099498	50099889	ENST00000418929.2	PRR12	+	0.394457	0.0057544	0.281265	1	391,	0	protein_coding	6108	cds
chr14	67812562	67819691	ENST00000556058.1	ATP6V1D	-	0.570164	0.017378	0.469761	4	26,45,80,52,	0,1563,4765,7077	nonsense_mediated_decay	551	exon
chr12	58114817	58114877	ENST00000413095.2	OS9	+	0.648634	0.0389045	0.626332	1	60,	0	protein_coding	425	utr3
chr12	14927388	14928074	ENST00000544848.1	H2AFJ	+	0.00660693	1e-05	0.654743	1	686,	0	protein_coding	135	cds, utr3, utr5
chr6	7248759	7249507	ENST00000379933.3	RREB1	+	0.648634	0.0281838	0.512989	1	748,	0	protein_coding	5061	utr3, cds
chr16	677658	678345	ENST00000538492.1	RAB40C	+	0.648634	0.0467735	0.626332	1	687,	0	protein_coding	1652	utr3
chr16	30376845	30381525	ENST00000409939.3	TBC1D10B	-	0.412098	0.00676083	0.641268	2	70,977,	0,3703	protein_coding	2424	utr5, cds
chr15	42452289	42452949	ENST00000562258.1	VPS39	-	0.55335	0.0154882	0.585605	1	660,	0	retained_intron	4160	exon
chr10	82277826	82278093	ENST00000341863.6	TSPAN14	+	0.282488	0.00281838	0.600402	1	267,	0	protein_coding	364	utr3
chr11	601585	605182	ENST00000264555.5	PHRF1	+	0.55335	0.0154882	0.406126	2	116,64,	0,3533	protein_coding	4947	cds
chr21	47418037	47420265	ENST00000361866.3	COL6A1	+	0.572796	0.017378	0.411796	6	48,36,63,66,36,21,	0,274,773,1029,1533,2207	protein_coding	3084	cds
chr3	118930588	118931458	ENST00000393765.2	B4GALT4	-	0.176604	0.000977237	0.595428	1	870,	0	protein_coding	1032	utr3, cds
chr22	18270417	18271075	ENST00000476405.1	XXbac-B461K10.4	-	0.304089	0.00316228	0.550189	1	658,	0	retained_intron	4328	exon
chr16	3900341	3900671	ENST00000382070.3	CREBBP	-	0.648634	0.040738	0.53108	1	330,	0	protein_coding	7212	cds
chr1	167691388	167734873	ENST00000464954.1	MPZL1	+	0.58479	0.0190546	0.41466	2	91,54,	0,43431	retained_intron	607	exon
chr12	93196500	93206838	ENST00000418984.3	EEA1	-	0.485289	0.0107152	0.411796	4	10,140,156,83,	0,6292,8554,10255	nonsense_mediated_decay	2542	exon
chr17	78305951	78306102	ENST00000456466.1	RNF213	+	0.648634	0.0295121	0.456916	1	151,	0	protein_coding	4650	cds
chr2	225338655	225346624	ENST00000409777.1	CUL3	-	0.5188	0.0128825	0.607518	3	438,146,16,	0,4261,7953	protein_coding	2232	utr3, cds
chr12	49221492	49221791	ENST00000547392.1	CACNB3	+	0.514044	0.0123027	0.537375	1	299,	0	protein_coding	1371	utr3, cds
chr16	67916475	67916740	ENST00000358933.5	EDC4	+	0.648634	0.0389045	0.52268	2	22,159,	0,106	protein_coding	4203	cds
chr19	15224720	15225230	ENST00000342784.2	SYDE1	+	0.285759	0.00288403	0.63728	1	510,	0	protein_coding	2205	utr3, cds
chr1	35656392	35656978	ENST00000357214.5	SFPQ	-	0.155955	0.000724436	0.624165	2	204,37,	0,549	protein_coding	2121	cds
chr7	44605417	44605566	ENST00000485367.1	DDX56	-	0.253513	0.00229087	0.435275	1	149,	0	processed_transcript	1781	exon
chr9	135973496	135974036	ENST00000469972.1	RALGDS	-	0.648634	0.0467735	0.592546	1	540,	0	processed_transcript	5817	exon
chr11	126132843	126132993	ENST00000332118.6	SRPR	-	0.534564	0.0144544	0.417544	1	150,	0	protein_coding	1000	utr3
chr19	48259815	48260276	ENST00000598285.1	GLTSCR2	+	0.328852	0.00380189	0.512989	2	186,21,	0,440	retained_intron	265	exon
chr6	36457675	36458154	ENST00000449081.2	KCTD20	+	0.247742	0.00218776	0.652025	1	479,	0	protein_coding	3205	utr3
chr6	13977365	13977778	ENST00000420478.2	RNF182	+	0.516416	0.0125893	0.530344	1	413,	0	protein_coding	487	cds
chr6	11135597	11136044	ENST00000376935.4	SMIM13	+	0.580764	0.0190546	0.543744	1	447,	0	nonsense_mediated_decay	1251	exon
chr12	53647889	53648188	ENST00000329548.4	MFSD5	+	0.648634	0.0416869	0.598324	1	299,	0	protein_coding	219	cds, utr3
chr2	171849885	171850243	ENST00000359766.3	TLK1	-	0.648634	0.0275423	0.441351	1	358,	0	nonsense_mediated_decay	4321	exon
chr1	224345176	224345501	ENST00000523990.1	FBXO28	+	0.648634	0.0446684	0.562139	1	325,	0	nonsense_mediated_decay	1415	exon
chr14	53175099	53175664	ENST00000555887.1	PSMC6	+	0.648634	0.0489779	0.586011	3	7,40,183,	0,101,382	retained_intron	573	exon
chr12	49221466	49221794	ENST00000536187.2	CACNB3	+	0.572796	0.018197	0.567621	1	328,	0	protein_coding	1449	utr3, cds
chr17	29226326	29227455	ENST00000306049.5	TEFM	-	0.291743	0.00295121	0.281265	2	298,25,	0,1104	nonsense_mediated_decay	1262	exon
chr17	7216911	7217030	ENST00000572172.1	GPS2	-	0.648634	0.0380189	0.578344	1	119,	0	retained_intron	1534	exon
chr17	29226325	29226592	ENST00000581216.1	TEFM	-	0.379315	0.00537032	0.277392	1	267,	0	protein_coding	1080	cds
chr7	7278012	7283663	ENST00000436587.2	C1GALT1	+	0.616595	0.0229087	0.588453	2	541,509,	0,5142	protein_coding	1089	utr3, cds
chr3	24003660	24006505	ENST00000492552.1	NR1D2	+	0.648634	0.0281838	0.524495	2	436,38,	0,2807	processed_transcript	1981	exon
chr5	145493473	145493863	ENST00000274562.9	LARS	-	0.468813	0.00977237	0.594604	1	390,	0	protein_coding	3447	utr3, cds
chr11	74716820	74717980	ENST00000531509.1	NEU3	+	0.648634	0.042658	0.583175	1	1160,	0	protein_coding	1383	utr3, cds
chr10	103901541	103901690	ENST00000489648.1	PPRC1	+	0.328852	0.00380189	0.184284	1	149,	0	processed_transcript	744	exon
chr2	46803359	46808565	ENST00000238738.4	RHOQ	+	0.510505	0.0123027	0.65022	3	31,96,499,	0,340,4707	protein_coding	615	utr3, cds
chr12	123001782	123011452	ENST00000526560.2	RSRC2	-	0.570164	0.017378	0.596668	4	195,191,44,58,	0,1603,4149,9612	protein_coding	271	cds, utr5
chr2	170662260	170663581	ENST00000422006.1	SSB	+	0.294442	0.00301995	0.597496	3	89,108,101,	0,1034,1220	protein_coding	554	cds
chr16	56832411	56855442	ENST00000569842.1	NUP93	+	0.572796	0.017378	0.658383	4	39,129,75,27,	0,7004,20164,23004	protein_coding	2640	cds
chr11	82876818	82877534	ENST00000530660.1	PCF11	+	0.648634	0.0371535	0.607518	1	716,	0	protein_coding	2996	cds
chr7	44605314	44605585	ENST00000258772.5	DDX56	-	0.224388	0.0018197	0.557483	1	271,	0	protein_coding	588	utr3
chr20	49126980	49181507	ENST00000371621.3	PTPN1	+	0.213796	0.00165959	0.473029	3	147,91,2,	0,50919,54525	protein_coding	1305	utr5, cds
chr10	50818376	50818646	ENST00000374115.3	SLC18A3	+	0.18239	0.00109648	0.59957	1	270,	0	protein_coding	440	utr5
chr19	35175301	35175749	ENST00000505365.2	ZNF302	+	0.648634	0.0457088	0.529609	1	448,	0	protein_coding	2226	utr3
chr2	64779278	64780413	ENST00000238855.7	AFTPH	+	0.369828	0.00501187	0.538867	1	1135,	0	protein_coding	2808	cds
chr17	27941242	27941779	ENST00000394859.3	ANKRD13B	+	0.648634	0.040738	0.57995	1	537,	0	protein_coding	1182	utr3
chr16	2035877	2036145	ENST00000565658.1	GFER	+	0.648634	0.0301995	0.640824	1	268,	0	retained_intron	1365	exon
chr5	148930649	148930829	ENST00000377843.2	CSNK1A1	-	0.367282	0.00489779	0.581157	1	180,	0	protein_coding	480	utr5
chr3	50296310	50296459	ENST00000441156.1	GNAI2	+	0.545758	0.0147911	0.161544	1	149,	0	nonsense_mediated_decay	2168	exon
chr12	46245611	46246511	ENST00000479608.1	ARID2	+	0.448745	0.00851138	0.545632	1	900,	0	processed_transcript	7761	exon
chr20	19981937	19982147	ENST00000255006.6	RIN2	+	0.446684	0.00831764	0.378929	1	210,	0	protein_coding	1524	utr3
chr19	4675895	4676256	ENST00000597145.1	DPP9	-	0.58479	0.0190546	0.596668	1	361,	0	retained_intron	4257	exon
chr11	73021641	73022631	ENST00000263674.3	ARHGEF17	+	0.163682	0.000831764	0.56175	1	990,	0	protein_coding	6189	cds
chr10	8097342	8097790	ENST00000346208.3	GATA3	+	0.639735	0.0263027	0.57995	1	448,	0	protein_coding	1329	utr5, cds
chr7	98610326	98610866	ENST00000359863.4	TRRAP	+	0.456037	0.00912011	0.493116	1	540,	0	protein_coding	891	utr3
chr8	38677759	38682875	ENST00000379931.3	TACC1	+	0.251768	0.00223872	0.447513	3	394,36,50,	0,3748,5066	protein_coding	2451	cds
chr9	112899925	112900046	ENST00000374525.1	AKAP2	+	0.648634	0.042658	0.630689	1	121,	0	protein_coding	2844	cds
chr6	4954280	4954490	ENST00000397588.3	CDYL	+	0.648634	0.047863	0.542615	1	210,	0	protein_coding	1632	utr3, cds
chr19	37975694	37976082	ENST00000388801.3	ZNF570	+	0.648634	0.0489779	0.20733	1	388,	0	protein_coding	999	cds
chr20	62374322	62374470	ENST00000496425.1	SLC2A4RG	+	0.469894	0.00977237	0.527411	1	148,	0	processed_transcript	502	exon
chr3	88104622	88104946	ENST00000482016.1	CGGBP1	-	0.493174	0.0112202	0.534774	1	324,	0	protein_coding	62	cds, utr3
chr19	46289042	46289430	ENST00000270223.6	DMWD	-	0.562341	0.0165959	0.507331	1	388,	0	protein_coding	2022	cds
chr9	136892276	136892427	ENST00000603928.1	LINC00094	+	0.648634	0.0457088	0.420448	1	151,	0	antisense	5179	exon
chr10	11505434	11505734	ENST00000609104.1	USP6NL	-	0.475335	0.0102329	0.279322	1	300,	0	protein_coding	2484	cds
chr17	45993809	45994288	ENST00000376741.4	SP2	+	0.566239	0.0169824	0.508035	1	479,	0	protein_coding	1839	cds
chr22	45574178	45574749	ENST00000469163.1	NUP50	+	0.177828	0.00102329	0.541112	1	571,	0	retained_intron	3507	exon
chr2	223478555	223489053	ENST00000281828.6	FARSB	-	0.382825	0.00549541	0.629379	4	92,93,81,63,	0,5808,9813,10435	protein_coding	1767	cds
chr17	78305958	78306109	ENST00000559070.1	RNF213	+	0.645654	0.0269153	0.450625	1	151,	0	retained_intron	4644	exon
chr19	2233565	2234217	ENST00000326631.2	PLEKHJ1	-	0.0467735	0.00011749	0.547906	3	339,64,69,	0,431,583	protein_coding	687	cds, utr3
chr8	144407536	144411613	ENST00000518951.2	TOP1MT	-	0.648634	0.0416869	0.607097	3	112,123,94,	0,855,3983	nonsense_mediated_decay	1461	exon
chr2	170662251	170662517	ENST00000461708.1	SSB	+	0.256448	0.00239883	0.523405	1	266,	0	retained_intron	619	exon
chr9	131071381	131071944	ENST00000372890.4	TRUB2	-	0.534564	0.0144544	0.635957	1	563,	0	protein_coding	993	utr3, cds
chr5	172517758	172518531	ENST00000522692.1	CREBRF	+	0.635331	0.0251189	0.438303	1	773,	0	protein_coding	900	cds, utr3
chr15	86278361	86284300	ENST00000560579.1	AKAP13	+	0.648634	0.0489779	0.403321	5	20,71,45,51,24,	0,429,959,5091,5915	processed_transcript	4290	exon
chr19	9523631	9523900	ENST00000592292.1	ZNF266	-	0.616595	0.0234423	0.295248	1	269,	0	protein_coding	650	utr3
chr11	114310300	114312511	ENST00000544196.1	REXO2	+	0.648634	0.047863	0.65884	3	97,84,45,	0,1077,2166	protein_coding	255	utr3, cds
chr15	59323450	59323839	ENST00000557998.1	RNF111	+	0.648634	0.0338844	0.441351	1	389,	0	protein_coding	2982	cds
chr5	172517768	172518509	ENST00000520420.1	CREBRF	+	0.578096	0.0186209	0.406126	1	741,	0	protein_coding	106	cds, utr3
chr10	38406542	38406992	ENST00000361085.5	ZNF37A	+	0.648634	0.0331131	0.403321	1	450,	0	protein_coding	1683	cds
chr15	75663709	75664337	ENST00000394949.4	SIN3A	-	0.545758	0.0147911	0.576343	1	628,	0	protein_coding	3819	utr3, cds
chr1	12337024	12337325	ENST00000358136.3	VPS13D	+	0.648634	0.0380189	0.406126	1	301,	0	protein_coding	13164	cds
chr20	32232744	32233314	ENST00000375279.2	CBFA2T2	+	0.648634	0.0281838	0.400535	1	570,	0	protein_coding	5393	utr3
chr2	68401885	68402153	ENST00000263657.2	PNO1	+	0.517607	0.0125893	0.550953	1	268,	0	protein_coding	1439	cds, utr3
chr10	97635068	97635337	ENST00000452942.2	ENTPD1-AS1	-	0.590201	0.0199526	0.184284	1	269,	0	antisense	864	exon
chr4	17805867	17806287	ENST00000382247.1	DCAF16	-	0.648634	0.0457088	0.512989	1	420,	0	protein_coding	1061	utr5
chr12	49221466	49221796	ENST00000547230.1	CACNB3	+	0.54325	0.0147911	0.5544	1	330,	0	protein_coding	1329	utr3, cds
chr12	123738495	123742118	ENST00000429587.2	C12orf65	+	0.367282	0.0047863	0.548666	2	8,759,	0,2864	protein_coding	543	cds, utr3
chr1	39951399	39951640	ENST00000361689.2	MACF1	+	0.285759	0.00281838	0.571173	1	241,	0	protein_coding	16290	utr3, cds
chr3	47161972	47162599	ENST00000412450.1	SETD2	-	0.16788	0.000870964	0.41466	1	627,	0	protein_coding	4021	cds
chr19	46289063	46289453	ENST00000377735.3	DMWD	-	0.648634	0.0331131	0.560972	1	390,	0	protein_coding	1947	cds
chr15	93467742	93480855	ENST00000556722.1	CHD2	+	0.648634	0.0288403	0.534774	4	40,87,62,108,	0,2731,4517,13005	protein_coding	551	cds
chr2	171849880	171850270	ENST00000360843.3	TLK1	-	0.590201	0.0199526	0.435275	1	390,	0	protein_coding	2960	utr3
chr3	62189192	62189612	ENST00000295874.10	PTPRG	+	0.648634	0.040738	0.64797	1	420,	0	protein_coding	4248	cds
chr7	92734768	92735278	ENST00000446617.1	SAMD9	-	0.648634	0.0436516	0.550571	1	510,	0	protein_coding	3849	cds
chr6	109001035	109001455	ENST00000343882.6	FOXO3	+	0.521195	0.0128825	0.343885	1	420,	0	protein_coding	4985	utr3
chr10	22617085	22618471	ENST00000602390.1	COMMD3-BMI1	+	0.40738	0.00660693	0.565657	4	23,99,81,330,	0,443,891,1056	protein_coding	1407	utr3, cds
chr5	172517762	172535793	ENST00000540014.1	CREBRF	+	0.648634	0.0436516	0.48971	2	642,167,	0,17864	protein_coding	1923	cds
chr5	145493473	145499951	ENST00000506231.1	LARS	-	0.497737	0.0114815	0.618995	2	401,18,	0,6460	retained_intron	3707	exon
chr6	71464745	71562272	ENST00000316999.5	SMAP1	+	0.648634	0.0446684	0.444421	5	23,76,81,88,30,	0,18307,43614,81898,97497	protein_coding	1320	cds
chr1	1284369	1284730	ENST00000378888.5	DVL1	-	0.648634	0.0363078	0.496546	1	361,	0	protein_coding	2085	utr5, cds
chr4	38037291	38047461	ENST00000261439.4	TBC1D1	+	0.648634	0.0363078	0.48971	3	28,129,24,	0,8691,10146	protein_coding	3504	cds
chr15	40764641	40765353	ENST00000306243.5	CHST14	+	0.572796	0.018197	0.646624	1	712,	0	protein_coding	813	utr3
chr17	19186478	19186957	ENST00000571254.1	EPN2	+	0.648634	0.0457088	0.623301	1	479,	0	protein_coding	1731	cds
chr3	50098958	50103856	ENST00000442092.1	RBM6	+	0.595662	0.0204174	0.588453	4	22,147,96,182,	0,436,3505,4716	protein_coding	1803	cds
chr16	56832416	56855446	ENST00000308159.5	NUP93	+	0.572796	0.0177828	0.659297	4	34,129,75,31,	0,6999,20159,22999	protein_coding	2457	cds
chr19	4366541	4400403	ENST00000417295.2	SH3GL1	-	0.542001	0.0147911	0.510152	3	29,69,83,	0,381,33779	protein_coding	960	utr5, cds
chr2	25456954	25457225	ENST00000264709.3	DNMT3A	-	0.648634	0.0416869	0.371131	1	271,	0	protein_coding	2736	utr3, cds
chr12	80014894	80083837	ENST00000550006.1	PAWR	-	0.420727	0.00724436	0.510152	3	93,71,329,	0,14435,68614	processed_transcript	493	exon
chr9	100617260	100617707	ENST00000375123.3	FOXE1	+	0.418794	0.00707946	0.469761	1	447,	0	protein_coding	1671	cds, utr3
chr8	133837527	133844541	ENST00000395390.2	PHF20L1	+	0.648634	0.030903	0.312083	2	89,62,	0,6952	protein_coding	2976	cds
chr1	6158638	6158998	ENST00000341524.1	KCNAB2	+	0.616595	0.0229087	0.644834	1	360,	0	protein_coding	1892	utr3
chr3	9477503	9482292	ENST00000431285.1	SETD5	+	0.648634	0.047863	0.58927	2	87,153,	0,4636	nonsense_mediated_decay	1824	exon
chr2	27591948	27592358	ENST00000418146.1	EIF2B4	-	0.566239	0.0169824	0.541863	2	131,78,	0,332	nonsense_mediated_decay	742	exon
chr13	28867890	28868100	ENST00000282391.5	PAN3	+	0.435512	0.00794328	0.0953912	1	210,	0	protein_coding	2819	utr3
chr6	13977371	13977790	ENST00000544682.1	RNF182	+	0.562341	0.0165959	0.548286	1	419,	0	protein_coding	741	cds
chr11	33564924	33565733	ENST00000265654.5	KIAA1549L	+	0.418794	0.00707946	0.615572	1	809,	0	protein_coding	3705	cds
chr14	89878327	89878568	ENST00000557258.1	FOXN3	-	0.595662	0.0204174	0.378929	1	241,	0	protein_coding	1404	cds
chr17	48133533	48133744	ENST00000320031.8	ITGA3	+	0.00275423	3.38844e-06	0.643941	1	211,	0	protein_coding	330	utr5
chr17	40733630	40734138	ENST00000543197.1	FAM134C	-	0.648634	0.0467735	0.64797	1	508,	0	protein_coding	203	cds, utr3
chr9	132399677	132400425	ENST00000277459.4	ASB6	-	0.648634	0.0436516	0.654743	1	748,	0	protein_coding	1464	utr3
chr1	152278609	152279090	ENST00000368799.1	FLG	-	0.456037	0.00912011	0.582771	1	481,	0	protein_coding	12183	cds
chr12	46245608	46246538	ENST00000422737.1	ARID2	+	0.472063	0.01	0.55787	1	930,	0	protein_coding	4917	cds
chr9	140510262	140512447	ENST00000371417.3	C9orf37	-	0.395367	0.00588844	0.309927	2	389,62,	0,2123	protein_coding	541	cds, utr5
chr3	88104538	88104929	ENST00000309534.6	CGGBP1	-	0.648634	0.0346737	0.633756	1	391,	0	protein_coding	3532	cds, utr3
chr10	1087079	1088591	ENST00000491735.1	IDI1	-	0.246604	0.00213796	0.553632	2	365,20,	0,1492	processed_transcript	1066	exon
chr16	2285386	2285743	ENST00000564139.1	E4F1	+	0.648634	0.0323594	0.583175	1	357,	0	protein_coding	511	utr3
chr4	103723761	103731110	ENST00000510599.1	UBE2D3	-	0.5236	0.0131826	0.575545	3	34,32,162,	0,7067,7187	retained_intron	484	exon
chr16	2815226	2815706	ENST00000301740.8	SRRM2	+	0.16788	0.000870964	0.651574	1	480,	0	protein_coding	8256	cds
chr9	135933649	135933888	ENST00000372108.5	GTF3C5	+	0.603949	0.0213796	0.540737	1	239,	0	protein_coding	524	utr3
chr12	1005366	1005815	ENST00000530271.2	WNK1	+	0.486407	0.0107152	0.657471	1	449,	0	protein_coding	8640	cds
chr5	75469543	75469776	ENST00000506621.1	RP11-466P24.2	-	0.648634	0.0467735	0.570382	1	233,	0	processed_pseudogene	552	exon
chr9	35757431	35757792	ENST00000378078.4	RGP1	+	0.566239	0.0169824	0.351111	1	361,	0	protein_coding	5704	utr3
chr13	98674340	98674491	ENST00000261574.5	IPO5	+	0.377572	0.00537032	0.60374	1	151,	0	protein_coding	2478	utr3
chr12	56568462	56572415	ENST00000552566.1	SMARCC2	-	0.395367	0.00588844	0.642158	3	86,72,228,	0,3343,3725	retained_intron	534	exon
chr9	132576004	132576449	ENST00000474192.1	TOR1A	-	0.522396	0.0131826	0.600402	1	445,	0	processed_transcript	947	exon
chrX	122747319	122748036	ENST00000464992.2	THOC2	-	0.648634	0.0436516	0.614293	3	88,70,134,	0,170,583	retained_intron	902	exon
chr19	42730177	42731072	ENST00000301215.3	ZNF526	+	0.465586	0.00954993	0.551717	1	895,	0	protein_coding	2010	utr3, cds
chr14	58737698	58738725	ENST00000557508.1	PSMA3	+	0.514044	0.0125893	0.575944	2	18,157,	0,870	protein_coding	540	utr3, cds
chr17	3715568	3715868	ENST00000575815.1	C17orf85	-	0.648634	0.0363078	0.5	1	300,	0	retained_intron	4096	exon
chr16	18820068	18820877	ENST00000446231.2	SMG1	-	0.605341	0.0213796	0.636839	1	809,	0	protein_coding	4719	utr3
chr6	13977365	13977784	ENST00000488300.1	RNF182	+	0.572796	0.0177828	0.552865	1	419,	0	protein_coding	741	cds
chr2	238426997	238427176	ENST00000478712.1	MLPH	+	0.648634	0.0363078	0.130308	1	179,	0	retained_intron	1371	exon
chr18	51750455	51750957	ENST00000583046.1	MBD2	-	0.418794	0.00707946	0.353553	1	502,	0	protein_coding	906	utr5, cds
chr2	27591963	27592376	ENST00000451130.2	EIF2B4	-	0.561048	0.0162181	0.537747	2	113,96,	0,317	protein_coding	1629	cds
chr12	69233430	69233629	ENST00000545204.1	MDM2	+	0.648634	0.0338844	0.597496	1	199,	0	protein_coding	245	utr3
chr4	2701448	2717826	ENST00000545951.1	FAM193A	+	0.648634	0.042658	0.651122	2	823,77,	0,16301	protein_coding	3633	cds
chr12	56495499	56496128	ENST00000450146.2	ERBB3	+	0.635331	0.025704	0.663883	1	629,	0	protein_coding	2097	utr3, cds
chr2	153512503	153515520	ENST00000410080.1	PRPF40A	-	0.533335	0.0138038	0.661127	3	409,132,59,	0,1899,2958	protein_coding	2790	utr3, cds
chr17	73035112	73036035	ENST00000538432.2	ATP5H	-	0.442588	0.00812831	0.521233	3	46,63,69,	0,191,854	nonsense_mediated_decay	533	exon
chr18	51750467	51750948	ENST00000256429.3	MBD2	-	0.559758	0.0158489	0.386891	1	481,	0	protein_coding	1233	utr5, cds
chr17	7760411	7760581	ENST00000576384.1	LSMD1	-	0.310456	0.00331131	0.524858	1	170,	0	protein_coding	140	cds, utr5
chr3	50296292	50296472	ENST00000536647.1	GNAI2	+	0.57544	0.018197	0.214641	1	180,	0	protein_coding	999	utr3
chr4	186111870	186112260	ENST00000458385.2	KIAA1430	-	0.632412	0.0251189	0.511569	1	390,	0	protein_coding	1596	cds
chr10	97634924	97635345	ENST00000371203.5	ENTPD1	+	0.448745	0.00851138	0.277392	1	421,	0	protein_coding	10886	utr3
chr11	601591	605188	ENST00000416188.2	PHRF1	+	0.648634	0.030903	0.444421	2	110,70,	0,3527	protein_coding	4944	cds
chr19	17838421	17838898	ENST00000544059.2	MAP1S	+	0.533335	0.0141254	0.60794	1	477,	0	protein_coding	3099	cds
chr15	40711269	40712585	ENST00000249760.2	IVD	+	0.648634	0.0323594	0.658383	1	1316,	0	protein_coding	3053	utr3
chr2	225338639	225343062	ENST00000344951.4	CUL3	-	0.40738	0.00660693	0.578344	2	454,146,	0,4277	protein_coding	2106	utr3, cds
chr4	81207565	81208254	ENST00000456523.3	FGF5	+	0.433511	0.00776247	0.60374	1	689,	0	protein_coding	4679	utr3
chr11	47260528	47260767	ENST00000256996.4	DDB2	+	0.58479	0.0190546	0.619854	1	239,	0	protein_coding	370	utr3
chr10	91497850	91518619	ENST00000394289.2	KIF20B	+	0.504661	0.0120226	0.506628	8	524,139,120,61,126,125,156,157,	0,864,5714,7805,13252,14473,16424,20612	protein_coding	5166	cds
chr11	598492	605190	ENST00000413872.2	PHRF1	+	0.572796	0.0177828	0.438303	3	10,128,72,	0,3081,6626	protein_coding	4941	cds
chr10	134218212	134219281	ENST00000368609.4	PWWP2B	+	0.395367	0.00588844	0.540737	1	1069,	0	protein_coding	1497	cds
chr17	55184263	55187497	ENST00000572557.1	AKAP1	+	0.566239	0.0169824	0.508387	2	276,112,	0,3122	protein_coding	2709	cds
chr14	50360116	50360296	ENST00000298316.5	ARF6	+	0.374973	0.00524807	0.611744	1	180,	0	protein_coding	547	utr5
chr11	74717374	74717879	ENST00000545272.1	NEU3	+	0.497737	0.0114815	0.309927	1	505,	0	protein_coding	345	cds, utr3
chr15	42452273	42452932	ENST00000318006.5	VPS39	-	0.597035	0.0204174	0.604159	1	659,	0	protein_coding	2056	utr3
chr1	154918292	154918862	ENST00000368465.1	PBXIP1	-	0.49545	0.0112202	0.591316	1	570,	0	protein_coding	2106	cds
chr11	64789513	64789632	ENST00000533729.1	ARL2	+	0.474242	0.01	0.539614	1	119,	0	protein_coding	308	utr3
chr4	2701442	2709941	ENST00000324666.5	FAM193A	+	0.648634	0.0323594	0.629815	2	829,69,	0,8430	protein_coding	3795	cds
chr10	103901544	103901723	ENST00000370012.1	PPRC1	+	0.465586	0.00954993	0.411796	1	179,	0	protein_coding	1893	cds
chr21	34915403	34922592	ENST00000356577.4	SON	+	0.030903	6.45654e-05	0.657016	3	72,167,811,	0,3115,6378	protein_coding	7278	cds
chr11	47260528	47260767	ENST00000378600.3	DDB2	+	0.58479	0.0190546	0.619854	1	239,	0	protein_coding	370	utr3
chr17	79219977	79226073	ENST00000540966.1	SLC38A10	-	0.340408	0.0040738	0.608361	5	496,177,24,120,79,	0,707,3892,5315,6017	protein_coding	896	cds
chr8	38677765	38684714	ENST00000520973.1	TACC1	+	0.214289	0.00169824	0.444421	3	388,61,29,	0,5060,6920	protein_coding	1743	cds
chr1	41236528	41236678	ENST00000496608.1	NFYC	+	0.648634	0.0398107	0.559806	1	150,	0	retained_intron	1965	exon
chr5	96082077	96086304	ENST00000484552.1	CAST	+	0.416869	0.00707946	0.550953	4	52,48,96,14,	0,971,2144,4213	nonsense_mediated_decay	1767	exon
chr20	34061727	34063327	ENST00000342580.4	CEP250	+	0.648634	0.0446684	0.351111	2	150,1,	0,1599	protein_coding	7158	cds
chr1	24978096	24980821	ENST00000470243.1	SRRM1	+	0.187068	0.00114815	0.501736	4	7,195,120,25,	0,828,1307,2700	processed_transcript	721	exon
chr21	34915409	34922595	ENST00000290239.6	SON	+	0.0218776	4.2658e-05	0.64977	3	66,167,814,	0,3109,6372	protein_coding	6975	cds
chr16	22358795	22360661	ENST00000564542.1	CDR2	-	0.648634	0.0416869	0.473029	2	349,62,	0,1804	protein_coding	702	cds
chr2	86254117	86254538	ENST00000263857.6	POLR1A	-	0.47863	0.0104713	0.564091	1	421,	0	protein_coding	7210	utr3
chr4	103730953	103746937	ENST00000505207.1	UBE2D3	-	0.648634	0.047863	0.613017	2	59,59,	0,15925	protein_coding	122	utr5
chr4	54319177	54325716	ENST00000358575.5	FIP1L1	+	0.648634	0.0295121	0.633317	3	123,138,248,	0,5642,6291	protein_coding	1764	utr3, cds
chr10	930429	977534	ENST00000406525.2	LARP4B	-	0.648634	0.0371535	0.520872	4	17,120,51,167,	0,1151,39893,46938	protein_coding	394	utr5, cds
chr1	39799505	39799835	ENST00000289893.4	MACF1	+	0.616595	0.0229087	0.552482	1	330,	0	protein_coding	17814	cds
chr17	48212950	48223512	ENST00000451776.1	AC002401.1	+	0.616595	0.0229087	0.577943	4	92,116,108,123,	0,1707,9537,10439	antisense	468	exon
chr6	127611043	127611370	ENST00000430841.2	ECHDC1	-	0.648634	0.0363078	0.549046	1	327,	0	protein_coding	903	cds
chr8	12956903	12957053	ENST00000512044.2	DLC1	-	0.58479	0.0190546	0.606256	1	150,	0	protein_coding	3375	cds
chr14	73563803	73567165	ENST00000532192.1	RBM25	+	0.648634	0.0446684	0.625465	4	5,54,84,157,	0,2284,2571,3205	protein_coding	218	utr3, cds
chr20	39811071	39811342	ENST00000421422.1	ZHX3	-	0.605341	0.0213796	0.243164	1	271,	0	protein_coding	6806	utr3
chr12	14927381	14928370	ENST00000389078.3	H2AFJ	+	0.00707946	1.09648e-05	0.654289	2	465,146,	0,843	nonsense_mediated_decay	785	exon
chr20	32232753	32233352	ENST00000359606.3	CBFA2T2	+	0.648634	0.042658	0.429283	1	599,	0	protein_coding	5393	utr3
chr11	85374620	85375787	ENST00000527447.1	CREBZF	-	0.395367	0.0060256	0.65022	1	1167,	0	protein_coding	2748	cds, utr3
chr19	17838446	17838861	ENST00000597681.1	MAP1S	+	0.42658	0.0074131	0.557097	1	415,	0	processed_transcript	947	exon
chr12	56995123	56995476	ENST00000549884.1	BAZ2A	-	0.370681	0.00501187	0.463294	2	63,147,	0,206	protein_coding	5709	cds
chrX	119660525	119666387	ENST00000404115.3	CUL4B	-	0.193642	0.00125893	0.664343	3	186,153,111,	0,3431,5751	protein_coding	2739	utr3, cds
chr2	159477879	159488277	ENST00000426248.3	PKP4	+	0.644169	0.0269153	0.656106	3	54,473,13,	0,3587,10385	nonsense_mediated_decay	4134	exon
chr1	6158645	6159004	ENST00000352527.1	KCNAB2	+	0.616595	0.0229087	0.643941	1	359,	0	protein_coding	1892	utr3
chr8	12956892	12957072	ENST00000520226.1	DLC1	-	0.620869	0.0239883	0.645729	1	180,	0	protein_coding	3051	cds
chr4	186111863	186112282	ENST00000514798.1	KIAA1430	-	0.648634	0.0416869	0.562529	1	419,	0	protein_coding	1359	cds
chr11	32956326	32975407	ENST00000399302.2	QSER1	+	0.648634	0.030903	0.605836	2	655,5,	0,19076	protein_coding	5205	cds
chr11	74716822	74717981	ENST00000544263.1	NEU3	+	0.648634	0.0416869	0.581157	1	1159,	0	protein_coding	1284	utr3, cds
chr22	38226862	38227011	ENST00000498417.1	ANKRD54	-	0.648634	0.0389045	0.456916	1	149,	0	processed_transcript	2403	exon
chr14	60591180	60591630	ENST00000555740.1	PCNXL4	+	0.648634	0.0346737	0.620714	1	450,	0	nonsense_mediated_decay	2545	exon
chr2	230705593	230723998	ENST00000453485.1	TRIP12	-	0.310456	0.00331131	0.664343	3	50,60,364,	0,17894,18041	protein_coding	652	cds
chr17	74676825	74684787	ENST00000585519.1	MXRA7	-	0.395367	0.0060256	0.64038	4	136,94,64,36,	0,4328,7369,7926	protein_coding	45	utr3, utr5, cds
chr3	47158210	47162597	ENST00000445387.1	SETD2	-	0.58479	0.0190546	0.646176	2	34,926,	0,3461	nonsense_mediated_decay	7075	exon
chr2	45169916	45172649	ENST00000260653.3	SIX3	+	0.456037	0.00891251	0.657471	2	133,943,	0,1790	protein_coding	996	utr3, cds
chr2	232672329	232672507	ENST00000474042.1	COPS7B	+	0.648634	0.0346737	0.537375	1	178,	0	retained_intron	914	exon
chr8	145675352	145675860	ENST00000528663.1	CYHR1	-	0.648634	0.0354813	0.65022	1	508,	0	retained_intron	5821	exon
chr21	34915430	34922590	ENST00000381679.4	SON	+	0.0346737	7.4131e-05	0.657927	3	45,167,809,	0,3088,6351	protein_coding	6324	cds
chr1	39799519	39799820	ENST00000564288.1	MACF1	+	0.468813	0.00977237	0.482968	1	301,	0	protein_coding	22665	cds
chr10	91177923	91178576	ENST00000416601.1	IFIT5	+	0.648634	0.0416869	0.665726	1	653,	0	protein_coding	1302	utr3, cds
chr11	64662107	64662377	ENST00000418259.1	ATG2A	-	0.648634	0.0363078	0.378929	1	270,	0	protein_coding	430	utr3
chr3	88104543	88104933	ENST00000398392.2	CGGBP1	-	0.648634	0.0363078	0.636839	1	390,	0	protein_coding	3464	cds, utr3
chr12	132262710	132262860	ENST00000538548.1	SFSWAP	+	0.597035	0.0204174	0.435275	1	150,	0	nonsense_mediated_decay	2636	exon
chr8	22478576	22478876	ENST00000520489.1	BIN3	-	0.648634	0.0331131	0.525586	1	300,	0	retained_intron	3589	exon
chr22	45567551	45574762	ENST00000425733.2	NUP50	+	0.282488	0.00281838	0.615146	2	13,644,	0,6567	protein_coding	871	cds, utr5
chr22	46704494	46704824	ENST00000454366.1	GTSE1	+	0.648634	0.0457088	0.607518	1	330,	0	protein_coding	2217	cds
chr1	39951400	39951641	ENST00000289893.4	MACF1	+	0.311889	0.00338844	0.576743	1	241,	0	protein_coding	17814	utr3, cds
chr11	85374653	85375788	ENST00000490820.2	CREBZF	-	0.368978	0.00489779	0.639493	1	1135,	0	nonsense_mediated_decay	4329	exon
chr19	14261664	14262115	ENST00000361434.3	LPHN1	-	0.648634	0.0363078	0.386891	1	451,	0	protein_coding	4407	utr3, cds
chr17	79828581	79828850	ENST00000541078.2	ARHGDIA	-	0.648634	0.0446684	0.5	1	269,	0	protein_coding	366	utr5
chr19	30193361	30193830	ENST00000592153.1	C19orf12	-	0.400867	0.00630957	0.469761	2	338,76,	0,393	protein_coding	321	utr3, cds
chr7	142966072	142966222	ENST00000358406.5	GSTK1	+	0.470977	0.01	0.51907	1	150,	0	protein_coding	295	utr3
chr17	21146008	21146368	ENST00000399011.2	C17orf103	-	0.648634	0.0398107	0.262429	1	360,	0	protein_coding	4446	utr3
chr10	91162177	91162833	ENST00000546318.1	IFIT1	+	0.383707	0.00549541	0.579146	1	656,	0	protein_coding	1341	cds
chr10	101715497	101716643	ENST00000434409.1	DNMBP-AS1	+	0.58479	0.0190546	0.557483	3	92,110,98,	0,741,1048	antisense	2034	exon
chr1	39951422	39951633	ENST00000372915.3	MACF1	+	0.467735	0.00954993	0.601235	1	211,	0	protein_coding	22164	utr3, cds
chr1	32192717	32193108	ENST00000373655.2	BAI2	-	0.648634	0.0446684	0.486327	1	391,	0	protein_coding	4752	utr3, cds
chr1	154918287	154918824	ENST00000368463.3	PBXIP1	-	0.371535	0.00512861	0.546768	1	537,	0	protein_coding	2193	cds
chr5	54462571	54462899	ENST00000506123.1	GPX8	+	0.566239	0.0169824	0.173139	1	328,	0	processed_transcript	3422	exon
chr7	98610322	98610862	ENST00000446306.3	TRRAP	+	0.42658	0.00758578	0.486327	1	540,	0	protein_coding	887	utr3
chr6	3850481	3850779	ENST00000380274.1	FAM50B	+	0.648634	0.0416869	0.5544	1	298,	0	protein_coding	975	cds
chr6	13977382	13977769	ENST00000537388.1	RNF182	+	0.648634	0.0316228	0.573951	1	387,	0	protein_coding	741	cds
chr7	44605405	44605582	ENST00000479602.1	DDX56	-	0.190108	0.00120226	0.48971	1	177,	0	processed_transcript	440	exon
chr2	64779279	64780414	ENST00000422803.1	AFTPH	+	0.371535	0.00512861	0.539614	1	1135,	0	protein_coding	2811	cds
chr20	52831873	52835626	ENST00000441080.2	PFDN4	+	0.55335	0.0154882	0.496546	2	106,69,	0,3684	nonsense_mediated_decay	579	exon
chr6	42848639	42851333	ENST00000493763.1	RPL7L1	+	0.475335	0.0102329	0.595841	2	65,145,	0,2549	protein_coding	738	cds
chr20	39811069	39811339	ENST00000309060.3	ZHX3	-	0.605341	0.0213796	0.241484	1	270,	0	protein_coding	6746	utr3
chr6	3177451	3177742	ENST00000404155.1	TUBB2BP1	-	0.197697	0.00138038	0.0774817	1	291,	0	unprocessed_pseudogene	871	exon
chr1	24979046	24981600	ENST00000496882.1	SRRM1	+	0.103753	0.000354813	0.52015	3	73,120,255,	0,357,2299	processed_transcript	834	exon
chr17	27420998	27423961	ENST00000530557.2	MYO18A	-	0.328852	0.00380189	0.619424	4	110,201,124,183,	0,669,955,2780	retained_intron	1118	exon
chr12	58114830	58114891	ENST00000389142.5	OS9	+	0.648634	0.0338844	0.607518	1	61,	0	protein_coding	651	utr3
chr8	22478577	22478877	ENST00000308511.4	CCAR2	+	0.648634	0.0338844	0.528143	1	300,	0	protein_coding	1835	utr3
chr5	131931442	131940601	ENST00000378823.3	RAD50	+	0.648634	0.0363078	0.600402	4	60,190,127,104,	0,7549,8169,9055	protein_coding	3519	cds
chr12	56380745	56383778	ENST00000551459.1	RAB5B	+	0.648634	0.0331131	0.63728	2	162,48,	0,2985	protein_coding	301	cds
chr3	47158221	47162606	ENST00000409792.3	SETD2	-	0.555904	0.0158489	0.636839	2	23,935,	0,3450	protein_coding	7692	cds
chr9	135933651	135933890	ENST00000342018.8	GTF3C5	+	0.526017	0.0134896	0.515842	1	239,	0	protein_coding	526	utr3
chr12	1005355	1005835	ENST00000535572.1	WNK1	+	0.470977	0.00977237	0.662504	1	480,	0	protein_coding	6402	cds
chr14	89878313	89878578	ENST00000555855.1	FOXN3	-	0.533335	0.0141254	0.376312	1	265,	0	protein_coding	624	cds
chr18	32916946	32917425	ENST00000399061.3	ZNF24	-	0.595662	0.0204174	0.447513	1	479,	0	protein_coding	5008	cds, utr3
chr12	56514361	56514482	ENST00000551880.1	ZC3H10	+	0.636796	0.025704	0.105843	1	121,	0	protein_coding	136	cds
chr17	19186314	19186973	ENST00000395620.2	EPN2	+	0.648634	0.0416869	0.665726	1	659,	0	protein_coding	1165	cds, utr5
chr3	112359567	112362142	ENST00000473959.1	CCDC80	-	0.314775	0.00346737	0.632002	3	117,115,34,	0,203,2541	processed_transcript	560	exon
chr4	126241569	126242229	ENST00000394329.3	FAT4	+	0.648634	0.047863	0.550571	1	660,	0	protein_coding	14943	cds
chr16	135616	135852	ENST00000356432.3	MPG	+	0.644169	0.0263027	0.658383	1	236,	0	protein_coding	879	utr3, cds
chr19	2233567	2235806	ENST00000586608.2	PLEKHJ1	-	0.486407	0.0107152	0.659754	3	337,64,46,	0,429,2193	protein_coding	690	cds, utr3
chr10	77159439	77159829	ENST00000372524.4	ZNF503	-	0.648634	0.0323594	0.48971	1	390,	0	protein_coding	1938	cds
chr12	49221470	49221799	ENST00000548860.1	CACNB3	+	0.5188	0.0128825	0.550571	1	329,	0	retained_intron	4029	exon
chr14	23527788	23527997	ENST00000397341.3	ACIN1	-	0.615177	0.0223872	0.573951	1	209,	0	protein_coding	571	utr3
chr14	23527775	23527986	ENST00000473758.1	ACIN1	-	0.368978	0.00489779	0.506628	1	211,	0	retained_intron	3540	exon
chr11	62490335	62491340	ENST00000540127.1	HNRNPUL2	-	0.368978	0.00501187	0.560583	2	40,282,	0,723	retained_intron	439	exon
chr3	50296311	50296461	ENST00000313601.6	GNAI2	+	0.545758	0.0147911	0.161544	1	150,	0	protein_coding	1015	utr3
chr1	1756895	1822495	ENST00000378609.4	GNB1	-	0.00676083	1.04713e-05	0.48971	3	43,49,237,	0,13733,65363	protein_coding	332	utr5
chr17	78973665	78973933	ENST00000325167.5	CHMP6	+	0.648634	0.0398107	0.59957	1	268,	0	protein_coding	983	utr3
chr15	59323424	59323843	ENST00000348370.4	RNF111	+	0.648634	0.0275423	0.444421	1	419,	0	protein_coding	2958	cds
chr11	94583349	94592705	ENST00000433060.2	AMOTL1	+	0.648634	0.0389045	0.432269	3	75,150,16,	0,3748,9340	protein_coding	2868	cds
chr7	44605402	44605582	ENST00000446987.1	DDX56	-	0.225424	0.0018197	0.541863	1	180,	0	nonsense_mediated_decay	1853	exon
chr2	225338626	225360563	ENST00000454323.1	CUL3	-	0.484172	0.0107152	0.598324	3	467,146,15,	0,4290,21922	nonsense_mediated_decay	688	exon
chr14	105409392	105409722	ENST00000555122.1	AHNAK2	-	0.580764	0.0186209	0.638164	1	330,	0	retained_intron	18335	exon
chr12	57926519	57926896	ENST00000552390.1	DCTN2	-	0.395367	0.00588844	0.545254	2	74,130,	0,247	retained_intron	842	exon
chr14	31575899	31576349	ENST00000555843.1	HECTD1	-	0.648634	0.0371535	0.558644	1	450,	0	retained_intron	4281	exon
chr19	57802224	57802764	ENST00000537645.1	ZNF460	+	0.64121	0.0263027	0.583579	1	540,	0	protein_coding	1563	cds
chr4	38037287	38047455	ENST00000510573.2	TBC1D1	+	0.648634	0.0380189	0.496546	3	32,129,18,	0,8695,10150	nonsense_mediated_decay	3370	exon
chr19	2233569	2234016	ENST00000588450.1	PLEKHJ1	-	0.456037	0.00891251	0.630689	1	447,	0	retained_intron	2858	exon
chr12	57923032	57923272	ENST00000355673.3	MBD6	+	0.587489	0.0194984	0.501388	1	240,	0	protein_coding	917	utr3
chrX	100417854	100418425	ENST00000423383.1	CENPI	+	0.648634	0.0346737	0.621575	1	571,	0	protein_coding	2268	utr3, cds
chr11	2991032	2993409	ENST00000430811.1	NAP1L4	-	0.570164	0.017378	0.622437	3	132,87,78,	0,1645,2299	protein_coding	534	cds
chr9	135973494	135974063	ENST00000493438.1	RALGDS	-	0.648634	0.047863	0.606677	1	569,	0	processed_transcript	4602	exon
chr12	93181705	93206819	ENST00000322349.8	EEA1	-	0.178238	0.00102329	0.53924	7	120,195,102,331,140,156,64,	0,10962,13670,14474,21087,23349,25050	protein_coding	4233	cds
chr3	42235323	42236378	ENST00000449246.1	TRAK1	+	0.648634	0.0467735	0.397768	2	67,83,	0,972	protein_coding	1668	cds
chr6	13977366	13977786	ENST00000537663.1	RNF182	+	0.605341	0.0213796	0.566442	1	420,	0	protein_coding	741	cds
chr8	48686607	48690305	ENST00000536429.1	PRKDC	-	0.358922	0.00457088	0.590906	2	331,59,	0,3639	protein_coding	391	cds, utr3
chr19	35175329	35175749	ENST00000457781.2	ZNF302	+	0.648634	0.0398107	0.507331	1	420,	0	protein_coding	1197	cds
chr19	19136027	19136666	ENST00000598240.1	SUGP2	-	0.648634	0.0416869	0.577943	2	238,3,	0,636	nonsense_mediated_decay	3235	exon
chr12	56995116	56995499	ENST00000549787.1	BAZ2A	-	0.327341	0.00371535	0.473029	2	70,170,	0,213	protein_coding	2511	cds
chr3	118930655	118931457	ENST00000480814.1	B4GALT4	-	0.209894	0.00158489	0.606256	1	802,	0	nonsense_mediated_decay	2107	exon
chr16	67916471	67916736	ENST00000575507.1	EDC4	+	0.648634	0.042658	0.529242	2	26,155,	0,110	retained_intron	570	exon
chr1	39907884	39908422	ENST00000372925.2	MACF1	+	0.244906	0.00213796	0.622006	3	108,156,37,	0,199,501	protein_coding	13300	cds
chr10	13687920	13688580	ENST00000358621.4	FRMD4A	-	0.644169	0.0269153	0.639493	1	660,	0	protein_coding	3335	utr3
chr9	135973496	135974036	ENST00000372047.3	RALGDS	-	0.648634	0.047863	0.595016	1	540,	0	protein_coding	2706	utr3, cds
chr19	709061	727245	ENST00000587219.1	PALM	+	0.609537	0.0218776	0.482968	3	90,52,238,	0,17076,17946	retained_intron	612	exon
chr22	45567543	45574748	ENST00000347635.4	NUP50	+	0.213796	0.00165959	0.614719	3	21,187,630,	0,4231,6575	protein_coding	1404	cds
chr3	101295332	101295533	ENST00000496294.1	RP11-234A1.1	-	0.167494	0.000851138	0.565265	1	201,	0	processed_pseudogene	459	exon
chr12	56495489	56496117	ENST00000549832.1	ERBB3	+	0.616595	0.0229087	0.659754	1	628,	0	protein_coding	1447	cds, utr3
chr1	78414178	78414565	ENST00000370767.1	FUBP1	-	0.442588	0.00831764	0.577543	1	387,	0	protein_coding	1965	utr3, cds
chr1	32192718	32193107	ENST00000257070.4	BAI2	-	0.648634	0.0446684	0.486327	1	389,	0	protein_coding	4653	utr3, cds
chr14	89878306	89878572	ENST00000555353.1	FOXN3	-	0.468813	0.00977237	0.343885	1	266,	0	protein_coding	1404	cds
chr12	93210003	93226598	ENST00000418984.3	EEA1	-	0.580764	0.0186209	0.661127	5	173,204,120,150,311,	0,3080,9938,11684,16284	nonsense_mediated_decay	2542	exon
chr5	96082074	96086298	ENST00000515663.1	CAST	+	0.41783	0.00707946	0.542239	4	55,48,96,8,	0,974,2147,4216	protein_coding	1293	cds
chr5	43174670	43175508	ENST00000510026.1	ZNF131	+	0.648634	0.0436516	0.59957	1	838,	0	nonsense_mediated_decay	2599	exon
chr19	18545557	18545797	ENST00000545187.1	ISYNA1	-	0.255859	0.00234423	0.577143	1	240,	0	protein_coding	1224	utr3, cds
chr22	39428448	39428954	ENST00000216099.8	APOBEC3D	+	0.648634	0.040738	0.493116	1	506,	0	protein_coding	963	utr3
chr11	64543976	64545509	ENST00000472725.1	SF1	-	0.194536	0.00125893	0.45376	2	122,51,	0,1482	retained_intron	632	exon
chr14	50585117	50585478	ENST00000543680.1	SOS2	-	0.40738	0.00645654	0.234881	1	361,	0	protein_coding	3897	cds
chr11	17333472	17353069	ENST00000531242.1	NUCB2	+	0.648634	0.042658	0.659754	6	5,93,90,171,82,111,	0,102,3460,18201,18976,19486	retained_intron	639	exon
chr3	124951184	124952672	ENST00000497929.1	ZNF148	-	0.510505	0.0123027	0.597082	1	1488,	0	processed_transcript	2381	exon
chr19	2233564	2234219	ENST00000587962.2	PLEKHJ1	-	0.197242	0.00134896	0.600402	2	496,71,	0,584	protein_coding	711	cds, utr3
chr10	3823999	3825447	ENST00000380946.3	KLF6	-	0.139316	0.000588844	0.544499	2	407,40,	0,1408	processed_transcript	744	exon
chr19	57802215	57802784	ENST00000360338.3	ZNF460	+	0.572796	0.0177828	0.567621	1	569,	0	protein_coding	1686	cds
chr12	93210027	93214875	ENST00000549790.1	EEA1	-	0.595662	0.0204174	0.48971	3	149,204,47,	0,3056,4801	protein_coding	414	utr5
chr19	54377723	54377873	ENST00000391768.2	MYADM	+	0.459198	0.00933254	0.591316	1	150,	0	protein_coding	124	cds, utr3
chr1	39951383	39951622	ENST00000496360.1	MACF1	+	0.343558	0.00416869	0.587638	1	239,	0	processed_transcript	2080	exon
chr15	75663695	75664325	ENST00000394947.3	SIN3A	-	0.648634	0.0288403	0.619854	1	630,	0	protein_coding	3819	utr3, cds
chr4	1333684	1333924	ENST00000506530.1	MAEA	+	0.648634	0.0398107	0.584794	1	240,	0	retained_intron	5371	exon
chr19	8438964	8439172	ENST00000541807.1	ANGPTL4	+	0.648634	0.0380189	0.381565	1	208,	0	protein_coding	405	utr3
chr1	167691407	167734866	ENST00000465787.1	MPZL1	+	0.648634	0.0288403	0.403321	2	72,47,	0,43412	retained_intron	1305	exon
chr2	232672405	232672525	ENST00000409295.1	COPS7B	+	0.648634	0.040738	0.456916	1	120,	0	protein_coding	173	utr3
chr2	46808194	46808553	ENST00000281382.6	PIGF	-	0.638263	0.025704	0.608361	1	359,	0	protein_coding	544	utr3
chr11	85779750	85780079	ENST00000526033.1	PICALM	-	0.648634	0.047863	0.585199	1	329,	0	protein_coding	1935	utr5, cds
chr5	171638813	171661333	ENST00000393792.2	UBTD2	-	0.648634	0.0363078	0.594192	2	418,208,	0,22312	protein_coding	702	utr3, cds
chr11	5717695	5719607	ENST00000425490.1	TRIM22	+	0.648634	0.0446684	0.429283	3	190,96,63,	0,782,1849	protein_coding	611	cds
chr20	60774264	60776047	ENST00000536470.1	MTG2	+	0.648634	0.0446684	0.64977	2	49,309,	0,1474	protein_coding	534	cds
chr14	45585096	45585485	ENST00000554081.1	PRPF39	+	0.530884	0.0138038	0.583175	1	389,	0	nonsense_mediated_decay	3223	exon
chr11	32956338	32956965	ENST00000524678.1	QSER1	+	0.648634	0.0389045	0.614719	1	627,	0	protein_coding	2339	cds
chr20	43118311	43119057	ENST00000461134.1	TTPAL	+	0.468813	0.00977237	0.554785	1	746,	0	retained_intron	3455	exon
chr20	36145818	36146263	ENST00000373537.2	BLCAP	-	0.648634	0.0457088	0.655197	1	445,	0	protein_coding	1497	utr3
chr11	5685238	5688923	ENST00000380027.1	TRIM5	-	0.508159	0.0120226	0.29937	4	165,27,101,5,	0,1647,1972,3680	protein_coding	528	cds, utr3
chr3	47164355	47164714	ENST00000412450.1	SETD2	-	0.648634	0.0275423	0.432269	1	359,	0	protein_coding	4021	cds
chr14	23527775	23528015	ENST00000262710.1	ACIN1	-	0.368978	0.00501187	0.532923	1	240,	0	protein_coding	584	utr3
chr2	3391706	3392239	ENST00000482645.1	TRAPPC12	+	0.524807	0.0134896	0.518351	1	533,	0	retained_intron	1538	exon
chr8	38677758	38684708	ENST00000317827.4	TACC1	+	0.21928	0.0017378	0.444421	3	395,61,23,	0,5067,6927	protein_coding	2415	cds
chr2	170662258	170663540	ENST00000417292.1	SSB	+	0.27227	0.00269153	0.577143	3	91,108,60,	0,1036,1222	protein_coding	360	cds
chr1	91383688	91403469	ENST00000370440.1	ZNF644	-	0.648634	0.0467735	0.456916	2	23,428,	0,19353	protein_coding	3981	cds
chr11	33564926	33565737	ENST00000389726.3	KIAA1549L	+	0.395367	0.00588844	0.609205	1	811,	0	protein_coding	5565	cds
chr4	17805872	17806260	ENST00000536863.1	DCAF16	-	0.648634	0.0457088	0.50278	1	388,	0	protein_coding	1061	utr5
chr1	39951408	39951619	ENST00000317713.7	MACF1	+	0.368129	0.00489779	0.577143	1	211,	0	protein_coding	16290	utr3, cds
chr19	18545631	18545782	ENST00000317018.6	ISYNA1	-	0.648634	0.042658	0.660669	1	151,	0	protein_coding	1068	utr3, cds
chr10	103825978	103826990	ENST00000299238.5	HPS6	+	0.319154	0.00354813	0.636397	1	1012,	0	protein_coding	2325	cds
chr17	35877891	35878909	ENST00000339208.6	SYNRG	-	0.608135	0.0218776	0.604997	1	1018,	0	protein_coding	4146	utr3
chr12	58114829	58114890	ENST00000315970.7	OS9	+	0.648634	0.0363078	0.612168	1	61,	0	protein_coding	649	utr3
chr16	3900348	3900678	ENST00000262367.5	CREBBP	-	0.648634	0.0436516	0.536258	1	330,	0	protein_coding	7326	cds
chr19	2234163	2234253	ENST00000588450.1	PLEKHJ1	-	0.644169	0.0269153	0.460094	1	90,	0	retained_intron	2858	exon
chr17	7760437	7761338	ENST00000575208.1	LSMD1	-	0.367282	0.0047863	0.529609	2	79,127,	0,774	protein_coding	261	cds, utr5
chr9	33973212	33996236	ENST00000379238.1	UBAP2	-	0.510505	0.0123027	0.438303	4	23,78,154,16,	0,13545,15758,23008	protein_coding	3357	cds
chr17	41845647	41845918	ENST00000226004.3	DUSP3	-	0.648634	0.0398107	0.622437	1	271,	0	protein_coding	3491	utr3
chr12	132262698	132269620	ENST00000541286.1	SFSWAP	+	0.648634	0.0316228	0.502084	2	177,3,	0,6919	protein_coding	3009	cds
chr5	56471946	56527026	ENST00000514387.2	GPBP1	+	0.648634	0.0363078	0.633317	3	281,124,102,	0,54726,54978	protein_coding	1566	utr5
chrX	67266319	67266829	ENST00000355520.5	OPHN1	-	0.648634	0.040738	0.564091	1	510,	0	protein_coding	4831	utr3
chr19	2234151	2234241	ENST00000588545.2	PLEKHJ1	-	0.616595	0.0229087	0.447513	1	90,	0	retained_intron	889	exon
chr12	122817561	122818623	ENST00000540304.1	CLIP1	-	0.456037	0.00891251	0.384219	2	129,50,	0,1012	protein_coding	2410	cds
chr9	135906372	135906521	ENST00000372097.5	GTF3C5	+	0.648634	0.0371535	0.386891	1	149,	0	protein_coding	1557	utr5, cds
chr13	98674353	98674504	ENST00000357602.3	IPO5	+	0.358096	0.00446684	0.60374	1	151,	0	protein_coding	670	utr3
chr22	17618679	17618830	ENST00000336737.4	CECR5	-	0.648634	0.0467735	0.586417	1	151,	0	protein_coding	504	utr3
chr19	3121287	3121825	ENST00000078429.4	GNA11	+	0.572796	0.0177828	0.64797	1	538,	0	protein_coding	2828	utr3
chr12	56347588	56347798	ENST00000551739.1	DGKA	+	0.648634	0.0354813	0.543367	1	210,	0	retained_intron	4357	exon
chr6	15638010	15663271	ENST00000355917.3	DTNBP1	-	0.648634	0.042658	0.520872	4	25,51,54,227,	0,13533,14307,25034	protein_coding	1056	utr5, cds
chr20	34061703	34063332	ENST00000425934.1	CEP250	+	0.648634	0.040738	0.373712	2	174,6,	0,1623	protein_coding	2053	cds
chr1	39907847	39908444	ENST00000567887.1	MACF1	+	0.25293	0.00223872	0.643941	3	145,156,59,	0,236,538	protein_coding	22776	cds
chr15	40685731	40686355	ENST00000416151.2	KNSTRN	+	0.148594	0.000691831	0.582367	1	624,	0	protein_coding	926	utr3
chr7	92733929	92734559	ENST00000446617.1	SAMD9	-	0.648634	0.030903	0.597082	1	630,	0	protein_coding	3849	cds
chr16	2820387	2821083	ENST00000574331.1	SRRM2	+	0.296483	0.00301995	0.574747	3	79,114,225,	0,217,471	retained_intron	1759	exon
chr16	2285412	2285742	ENST00000569796.1	E4F1	+	0.648634	0.0363078	0.579548	1	330,	0	retained_intron	5931	exon
chr10	74293544	74322666	ENST00000398761.4	MICU1	-	0.648634	0.0457088	0.533663	3	3,163,14,	0,17392,29108	protein_coding	1434	cds
chr10	1087102	1088618	ENST00000381344.3	IDI1	-	0.395367	0.00588844	0.597496	2	342,47,	0,1469	protein_coding	1282	cds, utr3
chr7	133979357	133979641	ENST00000466599.1	SLC35B4	-	0.642688	0.0263027	0.438303	1	284,	0	processed_transcript	454	exon
chr4	54319188	54325716	ENST00000504094.1	FIP1L1	+	0.648634	0.040738	0.652025	3	121,138,248,	0,5631,6280	protein_coding	762	utr3, cds
chr11	102953485	102954049	ENST00000525420.1	DCUN1D5	-	0.506991	0.0120226	0.48971	2	83,65,	0,499	nonsense_mediated_decay	651	exon
chr12	46245621	46246519	ENST00000334344.6	ARID2	+	0.457088	0.00912011	0.549427	1	898,	0	protein_coding	5505	cds
chr1	23419935	23420471	ENST00000471849.1	LUZP1	-	0.616595	0.0229087	0.574747	1	536,	0	protein_coding	819	cds
chr19	30193352	30193769	ENST00000323670.9	C19orf12	-	0.468813	0.00954993	0.503478	1	417,	0	protein_coding	423	utr3, cds
chr7	92734752	92735261	ENST00000379958.2	SAMD9	-	0.648634	0.0467735	0.550189	1	509,	0	protein_coding	4767	cds
chr19	10668693	10670417	ENST00000536714.1	KRI1	-	0.533335	0.0138038	0.534403	4	43,76,171,129,	0,146,1341,1595	retained_intron	806	exon
chr22	50713856	50714037	ENST00000449103.1	PLXNB2	-	0.395367	0.0060256	0.544121	1	181,	0	protein_coding	728	utr3
chr7	102628506	102629273	ENST00000420058.1	NFE4	+	0.38815	0.00562341	0.606677	2	173,452,	0,315	antisense	1072	exon
chr3	122246970	122247359	ENST00000471785.1	PARP9	-	0.648634	0.0346737	0.41466	1	389,	0	protein_coding	2457	utr3, cds
chr20	34061742	34065891	ENST00000461386.1	CEP250	+	0.648634	0.030903	0.516915	3	135,147,196,	0,2531,3953	nonsense_mediated_decay	2295	exon
chr5	5462724	5463174	ENST00000296564.7	KIAA0947	+	0.38815	0.00562341	0.426317	1	450,	0	protein_coding	6798	cds
chr1	39951400	39951641	ENST00000372925.2	MACF1	+	0.311889	0.00338844	0.576743	1	241,	0	protein_coding	13300	utr3, cds
chr9	74355114	74360469	ENST00000377066.5	TMEM2	-	0.456037	0.00870964	0.598324	2	34,536,	0,4819	protein_coding	3960	cds
chr14	58737696	58738725	ENST00000216455.4	PSMA3	+	0.5236	0.0131826	0.579548	2	20,157,	0,872	protein_coding	765	utr3, cds
chr14	67745989	67759321	ENST00000557783.1	MPP5	+	0.175792	0.000954993	0.441351	2	265,94,	0,13238	protein_coding	448	cds
chr16	2816275	2816425	ENST00000301740.8	SRRM2	+	0.648634	0.0331131	0.651122	1	150,	0	protein_coding	8256	cds
chr10	97634926	97635346	ENST00000371207.3	ENTPD1	+	0.435512	0.00794328	0.275476	1	420,	0	protein_coding	10886	utr3
chr20	52831899	52835627	ENST00000371419.2	PFDN4	+	0.606736	0.0218776	0.48971	2	80,70,	0,3658	protein_coding	402	cds
chr22	37914978	37915247	ENST00000251973.5	CARD10	-	0.638263	0.0263027	0.509446	1	269,	0	protein_coding	3096	utr5, cds
chr10	3821769	3827115	ENST00000542957.1	KLF6	-	0.0870964	0.000269153	0.604578	3	13,574,11,	0,2063,5335	protein_coding	711	cds
chr3	57542866	57543195	ENST00000487257.1	PDE12	+	0.418794	0.00707946	0.479632	1	329,	0	protein_coding	1416	cds
chr1	6158646	6159005	ENST00000378083.3	KCNAB2	+	0.572796	0.017378	0.630689	1	359,	0	protein_coding	2608	utr3
chr2	69240585	69240764	ENST00000409829.3	ANTXR1	+	0.475335	0.0102329	0.567621	1	179,	0	protein_coding	999	utr5, cds
chr21	34915429	34922588	ENST00000455528.1	SON	+	0.0295121	6.16595e-05	0.654743	3	46,167,807,	0,3089,6352	nonsense_mediated_decay	8394	exon
chr1	39907847	39908445	ENST00000564288.1	MACF1	+	0.25293	0.00223872	0.643941	3	145,156,60,	0,236,538	protein_coding	22665	cds
chr20	19981938	19982148	ENST00000484638.1	RIN2	+	0.377572	0.00537032	0.348686	1	210,	0	processed_transcript	4053	exon
chr12	99007302	99008020	ENST00000342502.2	IKBIP	-	0.522396	0.0131826	0.643049	1	718,	0	protein_coding	1050	utr3, cds
chr17	73894994	73895346	ENST00000590947.1	RP11-552F3.12	-	0.533335	0.0141254	0.646176	2	73,108,	0,244	nonsense_mediated_decay	1887	exon
chr9	15465461	15468666	ENST00000380733.4	PSIP1	-	0.256448	0.00234423	0.381565	3	117,112,39,	0,1284,3166	protein_coding	1590	utr3, cds
chr3	122133232	122133623	ENST00000330689.4	WDR5B	-	0.648634	0.0446684	0.220676	1	391,	0	protein_coding	2671	cds, utr3
chr15	93567611	93568481	ENST00000394196.4	CHD2	+	0.648634	0.0363078	0.616426	1	870,	0	protein_coding	5484	utr3, cds
chr7	143549452	143549722	ENST00000479870.1	FAM115A	-	0.648634	0.0346737	0.285191	1	270,	0	protein_coding	2761	utr3
chr11	85374862	85375697	ENST00000260058.5	CREBZF	-	0.498884	0.011749	0.635075	1	835,	0	nonsense_mediated_decay	1431	exon
chr21	42648343	42648524	ENST00000330333.6	BACE2	+	0.247742	0.00218776	0.325335	1	181,	0	protein_coding	976	utr3
chr12	56571823	56572458	ENST00000548130.1	SMARCC2	-	0.456037	0.00912011	0.645729	2	54,271,	0,364	retained_intron	1238	exon
chr4	87684161	87684342	ENST00000427191.2	PTPN13	+	0.648634	0.0323594	0.353553	1	181,	0	protein_coding	7398	cds
chr11	61170381	61170830	ENST00000439958.3	CPSF7	-	0.400867	0.00630957	0.608783	1	449,	0	protein_coding	1982	utr3
chr1	32192717	32193107	ENST00000398556.3	BAI2	-	0.648634	0.0446684	0.486327	1	390,	0	protein_coding	4500	utr3, cds
chr12	49221465	49221796	ENST00000301050.2	CACNB3	+	0.58479	0.0194984	0.571965	1	331,	0	protein_coding	1452	utr3, cds
chr5	148930660	148930811	ENST00000261798.5	CSNK1A1	-	0.38815	0.00562341	0.567621	1	151,	0	protein_coding	433	utr5
chr4	87684159	87684340	ENST00000316707.6	PTPN13	+	0.648634	0.0323594	0.353553	1	181,	0	protein_coding	6882	cds
chr17	7216913	7217031	ENST00000572363.1	GPS2	-	0.648634	0.0446684	0.586824	1	118,	0	retained_intron	1143	exon
chr1	39951408	39951619	ENST00000539005.1	MACF1	+	0.368129	0.00489779	0.577143	1	211,	0	protein_coding	15900	utr3, cds
chr13	28867914	28868125	ENST00000399613.1	PAN3	+	0.561048	0.0162181	0.111105	1	211,	0	protein_coding	2816	utr3
chr6	24719056	24719477	ENST00000378119.4	C6orf62	-	0.0229087	4.57088e-05	0.469761	1	421,	0	protein_coding	2168	utr5
chr2	3391706	3392125	ENST00000324266.5	TRAPPC12	+	0.456037	0.00912011	0.469761	1	419,	0	protein_coding	2205	cds
chr19	56113846	56114502	ENST00000301073.3	ZNF524	+	0.648634	0.0354813	0.45376	1	656,	0	protein_coding	232	cds, utr3
chr19	9523631	9523902	ENST00000361451.2	ZNF266	-	0.616595	0.0234423	0.295248	1	271,	0	protein_coding	682	utr3
chr13	111532074	111532401	ENST00000267339.2	ANKRD10	-	0.570164	0.017378	0.234881	1	327,	0	protein_coding	1260	cds
chr2	109382949	109383309	ENST00000283195.6	RANBP2	+	0.648634	0.0281838	0.496546	1	360,	0	protein_coding	9672	cds
chr16	677681	678342	ENST00000539661.1	RAB40C	+	0.648634	0.0371535	0.601235	1	661,	0	protein_coding	1652	utr3
chr1	207222168	207222769	ENST00000315927.4	YOD1	-	0.648634	0.0489779	0.429283	1	601,	0	protein_coding	5174	cds, utr3
chr20	62694920	62695269	ENST00000415602.1	TCEA2	+	0.423643	0.0074131	0.239816	1	349,	0	protein_coding	478	utr5
chr17	40718116	40718295	ENST00000449624.1	COASY	+	0.0851138	0.00025704	0.45376	1	179,	0	protein_coding	312	utr3
chr17	58120614	58121359	ENST00000184956.6	HEATR6	-	0.328852	0.00380189	0.549427	1	745,	0	protein_coding	3543	utr3, cds
chr12	56347588	56347799	ENST00000331886.5	DGKA	+	0.648634	0.0363078	0.552482	1	211,	0	protein_coding	250	utr3
chr15	55838284	55838765	ENST00000302000.6	PYGO1	-	0.446684	0.00831764	0.200267	1	481,	0	protein_coding	1257	cds
chr5	145493469	145499949	ENST00000394434.2	LARS	-	0.572796	0.0177828	0.644387	2	405,16,	0,6464	protein_coding	3528	utr3, cds
chr2	65248260	65248528	ENST00000531327.1	SLC1A4	+	0.648634	0.0446684	0.533663	1	268,	0	protein_coding	702	utr3, cds
chr16	2820424	2820935	ENST00000574866.1	SRRM2	+	0.648634	0.0354813	0.600818	3	42,114,77,	0,180,434	processed_transcript	638	exon
chr1	32192717	32193108	ENST00000398547.1	BAI2	-	0.648634	0.0446684	0.486327	1	391,	0	protein_coding	4497	utr3, cds
chr21	42648344	42648524	ENST00000466122.1	BACE2	+	0.305492	0.00323594	0.339151	1	180,	0	processed_transcript	2235	exon
chr11	85374650	85375700	ENST00000398294.2	CREBZF	-	0.28774	0.00288403	0.61005	1	1050,	0	protein_coding	27	cds, utr3, utr5
chr8	81431605	81431876	ENST00000430430.1	ZBTB10	+	0.648634	0.0380189	0.213159	1	271,	0	protein_coding	2613	utr3, cds
chr14	21899377	21899857	ENST00000557364.1	CHD8	-	0.638263	0.025704	0.545632	1	480,	0	protein_coding	7743	utr5, cds
chr19	2233567	2234220	ENST00000589791.1	PLEKHJ1	-	0.0616595	0.000165959	0.554785	3	337,64,72,	0,429,581	processed_transcript	1328	exon
chr11	85374630	85375233	ENST00000527529.2	CREBZF	-	0.510505	0.0123027	0.501041	2	15,375,	0,228	nonsense_mediated_decay	898	exon
chr19	30193353	30193772	ENST00000392276.1	C19orf12	-	0.456037	0.00891251	0.5	1	419,	0	protein_coding	1552	cds, utr3
chr5	175774050	175774941	ENST00000393728.2	KIAA1191	-	0.416869	0.00707946	0.650671	2	761,18,	0,873	processed_transcript	2243	exon
chr11	114310274	114311487	ENST00000543243.1	REXO2	+	0.648634	0.0489779	0.644387	2	123,110,	0,1103	retained_intron	552	exon
chr4	38037289	38047457	ENST00000446803.2	TBC1D1	+	0.638263	0.025704	0.460094	3	30,129,20,	0,8693,10148	protein_coding	1797	cds
chr3	50106130	50114593	ENST00000421682.1	RBM6	+	0.456037	0.00870964	0.550189	4	67,98,158,153,	0,1757,6475,8310	protein_coding	208	cds, utr3, utr5
chr10	121619332	121632272	ENST00000369077.3	MCMBP	-	0.423643	0.0074131	0.408951	2	64,234,	0,12706	protein_coding	1920	utr5, cds
chr7	133979232	133979623	ENST00000378509.4	SLC35B4	-	0.0630957	0.000177828	0.271684	1	391,	0	protein_coding	993	utr3, cds
chr12	1005358	1005839	ENST00000315939.6	WNK1	+	0.44157	0.00812831	0.653836	1	481,	0	protein_coding	7146	cds
chr1	156262478	156262650	ENST00000482579.1	C1orf85	-	0.516416	0.0125893	0.55594	1	172,	0	processed_transcript	572	exon
chr7	44605403	44605584	ENST00000421223.1	DDX56	-	0.183654	0.00112202	0.521594	1	181,	0	nonsense_mediated_decay	3028	exon
chr12	58114829	58114890	ENST00000549307.1	OS9	+	0.648634	0.0363078	0.612168	1	61,	0	retained_intron	3870	exon
chr7	7278022	7283672	ENST00000223122.3	C1GALT1	+	0.648634	0.0281838	0.59957	2	531,518,	0,5132	protein_coding	1089	utr3, cds
chr7	44605464	44605554	ENST00000433257.1	DDX56	-	0.5236	0.0131826	0.438303	1	90,	0	nonsense_mediated_decay	1682	exon
chr20	30898351	30904601	ENST00000418717.2	KIF3B	+	0.267301	0.0025704	0.550571	5	352,95,102,123,43,	0,538,5669,5978,6207	protein_coding	1119	utr5, cds
chr19	14261677	14262097	ENST00000340736.6	LPHN1	-	0.616595	0.0229087	0.336808	1	420,	0	protein_coding	4422	utr3, cds
chr19	58723914	58724927	ENST00000345813.3	ZNF274	+	0.494311	0.0112202	0.656106	1	1013,	0	protein_coding	1860	utr3, cds
chr15	52254677	52258494	ENST00000315141.5	LEO1	-	0.626614	0.0239883	0.50874	2	13,549,	0,3268	protein_coding	1818	cds
chr3	50098950	50114561	ENST00000443081.1	RBM6	+	0.141906	0.000616595	0.584794	8	30,147,96,261,75,98,130,121,	0,444,3513,4724,7172,8937,13683,15490	protein_coding	2973	cds
chr19	2233560	2234005	ENST00000588545.2	PLEKHJ1	-	0.493174	0.0109648	0.643495	1	445,	0	retained_intron	889	exon
chr12	49221477	49221805	ENST00000540990.1	CACNB3	+	0.5236	0.0131826	0.556325	1	328,	0	protein_coding	1413	utr3, cds
chr20	39811054	39811355	ENST00000559234.1	ZHX3	-	0.648634	0.0275423	0.295248	1	301,	0	protein_coding	3079	utr3
chr16	677682	678343	ENST00000248139.3	RAB40C	+	0.648634	0.0363078	0.599155	1	661,	0	protein_coding	1653	utr3
chr22	50713856	50714037	ENST00000359337.4	PLXNB2	-	0.395367	0.0060256	0.544121	1	181,	0	protein_coding	728	utr3
chr1	39907858	39908426	ENST00000545844.1	MACF1	+	0.207491	0.00154882	0.624598	3	134,156,41,	0,225,527	protein_coding	16290	cds
chr19	44660754	44661052	ENST00000592437.1	ZNF234	+	0.648634	0.0295121	0.325335	1	298,	0	protein_coding	2100	cds
chr15	45023706	45023913	ENST00000561237.1	TRIM69	+	0.552077	0.0154882	0.358489	1	207,	0	processed_transcript	561	exon
chr3	50103914	50114593	ENST00000442092.1	RBM6	+	0.423643	0.0074131	0.56331	5	21,75,98,130,153,	0,2208,3973,8719,10526	protein_coding	1803	utr3, cds
chr9	131938929	131939854	ENST00000599172.2	RP11-247A12.8	+	0.648634	0.0323594	0.257028	2	90,143,	0,782	antisense	696	exon
chr12	121134152	121134381	ENST00000535656.1	MLEC	+	0.255859	0.00234423	0.614719	1	229,	0	protein_coding	26	cds, utr3
chr17	7154734	7155825	ENST00000573699.1	ELP5	+	0.394457	0.0057544	0.602486	2	158,81,	0,1010	protein_coding	629	utr5, cds
chr3	123366133	123368041	ENST00000513111.1	MYLK	-	0.572796	0.0177828	0.604159	3	141,94,33,	0,1684,1875	retained_intron	595	exon
chr8	10622875	10623201	ENST00000519088.1	PINX1	-	0.648634	0.0301995	0.514057	1	326,	0	protein_coding	630	utr3
chr19	30193366	30193782	ENST00000392275.1	C19orf12	-	0.566239	0.0169824	0.530712	1	416,	0	processed_transcript	1188	exon
chr2	171849878	171850269	ENST00000431350.2	TLK1	-	0.605341	0.0213796	0.441351	1	391,	0	protein_coding	2960	utr3
chr1	39907857	39908425	ENST00000539005.1	MACF1	+	0.207491	0.00154882	0.624598	3	135,156,40,	0,226,528	protein_coding	15900	cds
chr17	78939213	78940171	ENST00000575542.1	RPTOR	+	0.648634	0.0295121	0.659297	1	958,	0	processed_transcript	5536	exon
chr14	93282699	93299470	ENST00000355976.2	GOLGA5	+	0.613762	0.0223872	0.496546	4	67,129,99,4,	0,3353,8191,16767	protein_coding	2073	cds
chr11	64662036	64662396	ENST00000421419.2	ATG2A	-	0.648634	0.042658	0.411796	1	360,	0	protein_coding	441	utr3
chr4	38037263	38051359	ENST00000513936.2	TBC1D1	+	0.629506	0.0245471	0.441351	2	56,121,	0,13975	protein_coding	530	cds
chr3	47164347	47164707	ENST00000431180.1	SETD2	-	0.648634	0.0436516	0.476319	1	360,	0	nonsense_mediated_decay	7555	exon
chr17	29096901	29097052	ENST00000578070.1	SUZ12P	+	0.648634	0.047863	0.303549	1	151,	0	processed_transcript	929	exon
chr9	37887881	37888177	ENST00000380590.3	SLC25A51	-	0.648634	0.0416869	0.420448	1	296,	0	protein_coding	891	cds
chr11	47260528	47260767	ENST00000378601.3	DDB2	+	0.58479	0.0190546	0.619854	1	239,	0	protein_coding	741	utr3
chr10	74293539	74322690	ENST00000603011.1	MICU1	-	0.644169	0.0269153	0.518351	3	8,163,38,	0,17397,29113	protein_coding	637	cds
chr11	121962078	121962342	ENST00000534195.1	RP11-166D19.1	-	0.648634	0.0436516	0.460094	1	264,	0	sense_overlapping	586	exon
chr16	3169348	3169761	ENST00000570935.1	ZNF205	+	0.648634	0.0346737	0.566049	1	413,	0	protein_coding	766	cds
chr6	42712564	42713277	ENST00000244625.2	TBCC	-	0.52723	0.0134896	0.666649	1	713,	0	protein_coding	1038	utr3, cds
chr12	56995139	56995493	ENST00000179765.5	BAZ2A	-	0.368978	0.00489779	0.463294	2	47,164,	0,190	protein_coding	5619	cds
chr11	66102050	66103829	ENST00000526655.1	RP11-867G23.12	+	0.399025	0.00616595	0.450625	2	202,28,	0,1751	antisense	516	exon
chr10	3823795	3824390	ENST00000469435.1	KLF6	-	0.100925	0.000338844	0.597496	1	595,	0	protein_coding	843	cds
chr11	69466026	69466175	ENST00000542367.1	CCND1	+	0.605341	0.0213796	0.627636	1	149,	0	retained_intron	476	exon
chr14	20945067	20945217	ENST00000554056.1	PNP	+	0.58479	0.0194984	0.600818	1	150,	0	retained_intron	1635	exon
chr11	601588	605186	ENST00000534320.1	PHRF1	+	0.595662	0.0204174	0.420448	2	113,68,	0,3530	nonsense_mediated_decay	5178	exon
chr2	69240578	69267180	ENST00000303714.4	ANTXR1	+	0.465586	0.00954993	0.591316	2	205,5,	0,26597	protein_coding	1692	utr5, cds
chrX	100417857	100418425	ENST00000218507.5	CENPI	+	0.648634	0.0275423	0.603322	1	568,	0	protein_coding	2226	utr3, cds
chr3	50099486	50114561	ENST00000454079.1	RBM6	+	0.145881	0.000645654	0.562919	7	55,96,261,75,98,130,121,	0,2977,4188,6636,8401,13147,14954	nonsense_mediated_decay	4324	exon
chr16	8895664	8898652	ENST00000568602.1	PMM2	+	0.648634	0.0389045	0.528509	3	103,129,29,	0,453,2959	nonsense_mediated_decay	550	exon
chr12	76749647	76763079	ENST00000261183.3	OSBPL8	-	0.213796	0.00165959	0.469761	4	154,103,106,86,	0,758,2838,13346	protein_coding	2667	utr3, cds
chr10	91162163	91162850	ENST00000371804.3	IFIT1	+	0.375837	0.00524807	0.585199	1	687,	0	protein_coding	1434	cds
chr2	75185826	75186542	ENST00000483063.1	POLE4	+	0.448745	0.00851138	0.653836	2	193,75,	0,641	protein_coding	351	cds
chr16	2285413	2285743	ENST00000301727.4	E4F1	+	0.638263	0.025704	0.553249	1	330,	0	protein_coding	2352	utr3, cds
chr16	2819038	2819762	ENST00000576878.1	SRRM2	+	0.561048	0.0162181	0.629815	2	247,134,	0,590	retained_intron	1141	exon
chr1	197108989	197111869	ENST00000367409.4	ASPM	-	0.648634	0.0446684	0.587231	2	12,409,	0,2471	protein_coding	10431	cds
chr14	32559830	32560520	ENST00000556611.1	ARHGAP5	+	0.648634	0.0489779	0.578344	1	690,	0	protein_coding	255	cds, utr5
chr16	2817840	2819249	ENST00000572883.1	SRRM2	+	0.0524807	0.000134896	0.577143	3	422,95,252,	0,665,1157	nonsense_mediated_decay	887	exon
chr1	167691368	167734886	ENST00000448405.1	MPZL1	+	0.57544	0.018197	0.444421	2	111,67,	0,43451	nonsense_mediated_decay	1596	exon
chr2	180809781	180810408	ENST00000410053.3	CWC22	-	0.395367	0.00588844	0.45376	1	627,	0	protein_coding	2724	utr3, cds
chr9	131284976	131285960	ENST00000309971.4	GLE1	+	0.648634	0.0338844	0.580754	3	119,61,90,	0,582,894	protein_coding	2094	cds
chr5	134696234	134696384	ENST00000506671.1	H2AFY	-	0.648634	0.040738	0.657016	1	150,	0	nonsense_mediated_decay	1905	exon
chr17	80685028	80685237	ENST00000269373.6	FN3KRP	+	0.630957	0.0245471	0.526316	1	209,	0	protein_coding	927	utr3, cds
chr5	86564394	86627202	ENST00000515800.2	RASA1	+	0.648634	0.0489779	0.628942	2	413,38,	0,62770	nonsense_mediated_decay	4979	exon
chr9	131284978	131285963	ENST00000372770.4	GLE1	+	0.648634	0.0380189	0.588046	3	117,61,93,	0,580,892	protein_coding	1977	cds
chr1	212859788	212860851	ENST00000471382.1	BATF3	-	0.505825	0.0120226	0.647521	2	533,43,	0,1020	processed_transcript	605	exon
chr10	129899747	129901392	ENST00000464771.1	MKI67	-	0.00213796	2.29087e-06	0.493116	2	142,550,	0,1095	processed_transcript	692	exon
chr12	49221474	49221802	ENST00000551544.1	CACNB3	+	0.526017	0.0134896	0.553632	1	328,	0	nonsense_mediated_decay	2825	exon
chr17	73258748	73259102	ENST00000577767.1	MRPS7	+	0.470977	0.01	0.532923	2	21,218,	0,136	retained_intron	566	exon
chr6	35393889	35394096	ENST00000540939.1	PPARD	+	0.648634	0.047863	0.48971	1	207,	0	protein_coding	243	utr3
chr3	88104604	88104930	ENST00000462901.1	CGGBP1	-	0.514044	0.0123027	0.535144	1	326,	0	protein_coding	50	cds, utr3
chr3	47161698	47162597	ENST00000330022.7	SETD2	-	0.548277	0.0151356	0.616426	1	899,	0	nonsense_mediated_decay	8172	exon
chr4	187540001	187540242	ENST00000441802.2	FAT1	-	0.595662	0.0204174	0.479632	1	241,	0	protein_coding	13764	cds
chr9	140510259	140512439	ENST00000496793.1	C9orf37	-	0.439542	0.00812831	0.301452	2	392,54,	0,2126	processed_transcript	1424	exon
chr12	53647888	53648189	ENST00000534842.1	MFSD5	+	0.648634	0.040738	0.597496	1	301,	0	protein_coding	220	cds, utr3
chr6	15638010	15663273	ENST00000344537.5	DTNBP1	-	0.648634	0.042658	0.520872	4	25,51,54,229,	0,13533,14307,25034	protein_coding	1053	utr5, cds
chr4	122735174	122737995	ENST00000503236.1	EXOSC9	+	0.580764	0.0190546	0.381565	3	28,79,69,	0,2349,2752	processed_transcript	644	exon
chr19	2427989	2431875	ENST00000532465.1	LMNB2	-	0.418794	0.00707946	0.555554	3	2,111,95,	0,3556,3791	processed_transcript	769	exon
chr16	56832417	56852621	ENST00000568656.1	NUP93	+	0.648634	0.0338844	0.629379	3	33,129,46,	0,6998,20158	protein_coding	535	cds
chr4	1333687	1333925	ENST00000303400.4	MAEA	+	0.648634	0.040738	0.581963	1	238,	0	protein_coding	971	utr3
chr20	30754581	30754852	ENST00000495749.1	TM9SF4	+	0.648634	0.0380189	0.530344	1	271,	0	retained_intron	3023	exon
chr6	4954281	4954522	ENST00000328908.5	CDYL	+	0.648634	0.0316228	0.537375	1	241,	0	protein_coding	1794	utr3, cds
chr15	101169997	101170384	ENST00000343276.4	ASB7	+	0.648634	0.0416869	0.368567	1	387,	0	protein_coding	822	utr3, cds
chr11	102195715	102196045	ENST00000263464.3	BIRC3	+	0.510505	0.0123027	0.243164	1	330,	0	protein_coding	1812	cds
chr19	45649990	45650290	ENST00000422370.2	PPP1R37	+	0.648634	0.0457088	0.605417	1	300,	0	retained_intron	5943	exon
chr17	78973648	78973930	ENST00000576215.1	CTD-2561B21.7	-	0.608135	0.0218776	0.537747	1	282,	0	antisense	338	exon
chr12	58114830	58114891	ENST00000257966.8	OS9	+	0.648634	0.0338844	0.607518	1	61,	0	protein_coding	649	utr3
chr9	33973226	33996250	ENST00000449054.1	UBAP2	-	0.5236	0.0131826	0.444421	4	9,78,154,30,	0,13531,15744,22994	protein_coding	3357	cds
chr2	25456949	25457248	ENST00000380756.3	DNMT3A	-	0.648634	0.0281838	0.348686	1	299,	0	nonsense_mediated_decay	4477	exon
chr3	33430871	33431588	ENST00000283629.3	UBP1	-	0.648634	0.0288403	0.650671	1	717,	0	protein_coding	1998	utr3
chr19	10668665	10670333	ENST00000537363.1	KRI1	-	0.49204	0.0109648	0.517632	3	71,76,299,	0,174,1369	retained_intron	2255	exon
chr3	124950937	124952676	ENST00000360647.4	ZNF148	-	0.562341	0.0165959	0.643049	1	1739,	0	protein_coding	2382	utr3, cds
chr3	62189190	62189580	ENST00000474889.1	PTPRG	+	0.648634	0.047863	0.64842	1	390,	0	protein_coding	4335	cds
chr19	37975694	37976082	ENST00000588644.1	ZNF570	+	0.648634	0.0489779	0.20733	1	388,	0	nonsense_mediated_decay	1964	exon
chr6	42848608	42851327	ENST00000602561.1	RPL7L1	+	0.648634	0.0301995	0.644387	2	96,139,	0,2580	protein_coding	588	cds
chr8	12956016	12957057	ENST00000358919.2	DLC1	-	0.20893	0.00158489	0.582367	2	68,202,	0,839	protein_coding	3273	cds
chr20	34633543	34633904	ENST00000565493.1	LINC00657	-	0.648634	0.0398107	0.626332	1	361,	0	lincRNA	5339	exon
chr12	56347573	56347811	ENST00000402956.3	DGKA	+	0.648634	0.0275423	0.549046	1	238,	0	nonsense_mediated_decay	2582	exon
chr19	44660774	44661073	ENST00000426739.2	ZNF234	+	0.506991	0.0120226	0.255253	1	299,	0	protein_coding	2100	cds
chr8	12956903	12957052	ENST00000510250.2	DLC1	-	0.58479	0.0190546	0.606256	1	149,	0	retained_intron	1925	exon
chr2	64779282	64780391	ENST00000238856.4	AFTPH	+	0.412098	0.00676083	0.54601	1	1109,	0	protein_coding	2727	cds
chr14	67736470	67759304	ENST00000261681.4	MPP5	+	0.606736	0.0218776	0.653836	3	30,520,77,	0,9264,22757	protein_coding	2025	utr5, cds
chr2	223478541	223489068	ENST00000536361.1	FARSB	-	0.363915	0.00467735	0.635516	4	106,93,81,78,	0,5822,9827,10449	protein_coding	1470	cds
chr11	5717693	5719675	ENST00000379965.3	TRIM22	+	0.648634	0.0363078	0.435275	3	192,96,131,	0,784,1851	protein_coding	1494	cds
chr1	43308543	43308991	ENST00000372514.3	ERMAP	+	0.648634	0.047863	0.142595	1	448,	0	protein_coding	1425	utr3, cds
chr9	132399678	132400425	ENST00000277458.4	ASB6	-	0.648634	0.0436516	0.654743	1	747,	0	protein_coding	901	cds, utr3
chr11	74717370	74717879	ENST00000532963.1	NEU3	+	0.620869	0.0239883	0.368567	1	509,	0	protein_coding	1213	utr3
chr10	71026894	71027285	ENST00000354624.5	HKDC1	+	0.0891251	0.000281838	0.41466	1	391,	0	protein_coding	805	utr3
chr11	114310302	114314603	ENST00000544010.1	REXO2	+	0.648634	0.0380189	0.631564	3	95,84,26,	0,1075,4275	retained_intron	848	exon
chr1	566957	567433	ENST00000414273.1	hsa-mir-6723	+	6.76083e-06	3.01995e-09	0.348686	1	476,	0	unprocessed_pseudogene	1543	exon
chr20	52831900	52835625	ENST00000487129.1	PFDN4	+	0.587489	0.0194984	0.482968	2	79,68,	0,3657	processed_transcript	762	exon
chr5	56471934	56526738	ENST00000424459.3	GPBP1	+	0.648634	0.0467735	0.633317	3	293,120,66,	0,37966,54738	protein_coding	1274	cds, utr5
chr21	42648343	42648553	ENST00000347667.5	BACE2	+	0.255859	0.00234423	0.351111	1	210,	0	protein_coding	6897	utr3
chr6	17629025	17629505	ENST00000537253.1	NUP153	-	0.648634	0.0380189	0.662504	1	480,	0	protein_coding	4518	cds
chr3	47164332	47164722	ENST00000330022.7	SETD2	-	0.648634	0.0446684	0.493116	1	390,	0	nonsense_mediated_decay	8172	exon
chr11	66102045	66102344	ENST00000526246.1	RIN1	-	0.648634	0.0301995	0.607097	1	299,	0	retained_intron	4416	exon
chr6	20486923	20490927	ENST00000535432.1	E2F3	+	0.648634	0.0436516	0.65884	3	111,136,529,	0,1420,3475	protein_coding	1002	utr3, cds
chr18	29992876	29993022	ENST00000521273.1	HNRNPA1P7	-	0.648634	0.0389045	0.661127	1	146,	0	processed_pseudogene	963	exon
chr6	42848627	42851321	ENST00000304734.5	RPL7L1	+	0.475335	0.0102329	0.58927	2	77,133,	0,2561	protein_coding	738	cds
chr17	7760437	7760644	ENST00000333775.5	LSMD1	-	0.375837	0.00524807	0.533293	1	207,	0	protein_coding	519	cds
chr6	160525818	160526237	ENST00000356956.1	IGF2R	+	0.533335	0.0141254	0.516199	1	419,	0	protein_coding	7473	utr3, cds
chr2	242434436	242434734	ENST00000405883.3	STK25	-	0.516416	0.0125893	0.661586	1	298,	0	protein_coding	643	utr3
chr12	56704216	56704364	ENST00000273308.4	CNPY2	-	0.358096	0.00446684	0.612593	1	148,	0	protein_coding	546	utr3, cds
chr17	3715590	3715861	ENST00000389005.4	C17orf85	-	0.648634	0.0354813	0.476319	1	271,	0	protein_coding	900	utr3
chr6	42848622	42851312	ENST00000424341.2	RPL7L1	+	0.534564	0.0141254	0.596668	2	82,124,	0,2566	protein_coding	459	cds
chr11	2985954	2993412	ENST00000399614.2	NAP1L4	-	0.55335	0.0154882	0.633756	4	27,132,87,81,	0,5078,6723,7377	protein_coding	468	cds
chr8	12956014	12956075	ENST00000276297.4	DLC1	-	0.648634	0.0457088	0.544499	1	61,	0	protein_coding	4584	cds
chr9	74355089	74360472	ENST00000542935.1	TMEM2	-	0.456037	0.00891251	0.604159	2	59,539,	0,4844	nonsense_mediated_decay	5372	exon
chr2	26332644	26357905	ENST00000462003.1	RAB10	+	0.350752	0.0042658	0.664804	4	131,135,102,99,	0,17368,18074,25162	processed_transcript	584	exon
chr19	8438964	8439172	ENST00000595079.1	ANGPTL4	+	0.648634	0.0380189	0.381565	1	208,	0	nonsense_mediated_decay	1719	exon
chrX	41025226	41025466	ENST00000378308.2	USP9X	+	0.559758	0.0158489	0.493116	1	240,	0	protein_coding	7662	cds
chr8	22474959	22475872	ENST00000521436.1	CCAR2	+	0.468813	0.00977237	0.554016	3	118,80,11,	0,252,902	retained_intron	1840	exon
chr11	66102049	66102348	ENST00000424433.2	RIN1	-	0.648634	0.0331131	0.613442	1	299,	0	protein_coding	1815	cds
chr14	105415522	105416332	ENST00000333244.5	AHNAK2	-	0.20893	0.00158489	0.663423	1	810,	0	protein_coding	17385	cds
chr3	118930578	118931440	ENST00000483209.1	B4GALT4	-	0.148594	0.000691831	0.586824	1	862,	0	protein_coding	1032	utr3, cds
chr4	1333695	1333935	ENST00000515766.1	MAEA	+	0.648634	0.0389045	0.569987	1	240,	0	retained_intron	3136	exon
chr19	58723912	58724927	ENST00000424679.2	ZNF274	+	0.49204	0.0109648	0.655197	1	1015,	0	protein_coding	1641	utr3, cds
chr1	39951409	39951620	ENST00000567887.1	MACF1	+	0.327341	0.00371535	0.565657	1	211,	0	protein_coding	22776	utr3, cds
chr1	991316	991496	ENST00000379370.2	AGRN	+	0.648634	0.0457088	0.64977	1	180,	0	protein_coding	1138	utr3
chr10	69881355	69902763	ENST00000373675.3	MYPN	+	0.58479	0.0190546	0.664343	2	742,67,	0,21341	protein_coding	1521	cds
chr19	18545555	18545795	ENST00000338128.8	ISYNA1	-	0.224388	0.0018197	0.566835	1	240,	0	protein_coding	1674	utr3, cds
chr12	56495495	56496123	ENST00000267101.3	ERBB3	+	0.632412	0.0251189	0.665726	1	628,	0	protein_coding	4026	utr3, cds
chr11	2991094	2993408	ENST00000529361.1	NAP1L4	-	0.540754	0.0144544	0.576343	3	70,87,77,	0,1583,2237	protein_coding	508	cds
chr9	135117621	135117891	ENST00000360670.3	NTNG2	+	0.648634	0.0331131	0.348686	1	270,	0	protein_coding	725	utr3
chr4	1333685	1333924	ENST00000264750.6	MAEA	+	0.648634	0.0316228	0.565265	1	239,	0	protein_coding	970	utr3
chr12	69233460	69233629	ENST00000517852.1	MDM2	+	0.605341	0.0213796	0.568803	1	169,	0	protein_coding	390	utr3, cds
chr10	77159445	77159835	ENST00000535216.1	ZNF503	-	0.648634	0.0323594	0.479632	1	390,	0	protein_coding	1938	cds
chr11	114310279	114314584	ENST00000541703.1	REXO2	+	0.648634	0.0371535	0.60374	3	118,84,7,	0,1098,4298	nonsense_mediated_decay	475	exon
chr14	67736426	67759315	ENST00000555925.1	MPP5	+	0.5188	0.0128825	0.58927	3	74,288,88,	0,9540,22801	protein_coding	1923	utr5, cds
chr11	74717371	74717998	ENST00000294064.4	NEU3	+	0.648634	0.0295121	0.423373	1	627,	0	protein_coding	1383	utr3, cds
chr2	173354307	173354366	ENST00000469534.1	ITGA6	+	0.648634	0.0489779	0.569592	1	59,	0	retained_intron	581	exon
chr19	8548070	8550607	ENST00000598603.1	HNRNPM	+	0.648634	0.0389045	0.48971	2	25,121,	0,2416	retained_intron	784	exon
chr14	67812558	67819713	ENST00000554087.1	ATP6V1D	-	0.648634	0.0446684	0.601652	5	30,45,68,80,74,	0,1567,3195,4769,7081	nonsense_mediated_decay	1750	exon
chr3	184039224	184039342	ENST00000444134.1	EIF4G1	+	0.616595	0.0229087	0.612593	1	118,	0	protein_coding	382	cds
chr3	56597818	56598088	ENST00000436465.2	CCDC66	+	0.648634	0.0489779	0.14161	1	270,	0	protein_coding	2844	cds
chr22	18270444	18271075	ENST00000441493.2	MICAL3	-	0.355631	0.00436516	0.561361	1	631,	0	protein_coding	3086	utr3
chr17	42744408	42744588	ENST00000359945.3	C17orf104	+	0.648634	0.0354813	0.25349	1	180,	0	protein_coding	2475	cds
chr9	33973208	33996232	ENST00000360802.1	UBAP2	-	0.5236	0.0131826	0.444421	4	27,78,154,12,	0,13549,15762,23012	protein_coding	3357	cds
chr3	139076457	139077059	ENST00000333188.5	COPB2	-	0.561048	0.0162181	0.615146	2	343,18,	0,584	protein_coding	2718	utr3, cds
chr1	39907872	39908439	ENST00000289893.4	MACF1	+	0.253513	0.00229087	0.633317	3	120,156,54,	0,211,513	protein_coding	17814	cds
