# Supplementary material for: Circular RNA circDLC1 inhibits MMP1-mediated liver cancer progression via interaction with HuR
Source: Theranostics. 2021 Jan 1;11(3):1396–411. doi: 10.7150/thno.53227 (PMC7738888; doi:10.7150/thno.53227)
Supplement: Supplementary file 1 — Supplementary figures and tables. [file thnov11p1396s1.zip › Supplementary prediction of RBPs.xlsx]

## Sheet: RBPDB
CircRNA ID	Chrom	RBP	Start	End
chr8:12945995|12948941	chr8	UPF1_Human_GSE47976_iCLIP	12947816	12947817
chr8:12945995|12948941	chr8	FMRP_Human_GSE39682_PAR-CLIP	12946096	12946128
chr8:12945995|12948941	chr8	FMRP_Human_GSE39682_PAR-CLIP	12947770	12947791
chr8:12945995|12948941	chr8	HuR_Human_GSE28865_PAR-CLIP	12947892	12947932
chr8:12945995|12948941	chr8	FXR2_Human_GSE39682_PAR-CLIP	12947852	12947879
chr8:12945995|12948941	chr8	FMRP_Human_GSE39682_PAR-CLIP	12947954	12947972
chr8:12945995|12948941	chr8	FMRP_Human_GSE39682_PAR-CLIP	12947929	12947972
chr8:12945995|12948941	chr8	AGO1_Human_GSE43573_PAR-CLIP	12947933	12947953
chr8:12945995|12948941	chr8	C22ORF28_Human_GSE38201_PAR-CLIP	12948851	12948882
chr8:12945995|12948941	chr8	FMRP_Human_GSE39682_PAR-CLIP	12946073	12946086
chr8:12945995|12948941	chr8	HuR_Human_GSE28865_PAR-CLIP	12946095	12946135
chr8:12945995|12948941	chr8	CAPRIN1_Human_GSE38201_PAR-CLIP	12947851	12947885
chr8:12945995|12948941	chr8	HuR_Human_GSE28865_PAR-CLIP	12948829	12948869
chr8:12945995|12948941	chr8	IGF2BP1_Human_GSE21918_PAR-CLIP	12947845	12947925
chr8:12945995|12948941	chr8	FMRP_Human_GSE39682_PAR-CLIP	12946105	12946128
chr8:12945995|12948941	chr8	FMRP_Human_GSE39682_PAR-CLIP	12946149	12946167
chr8:12945995|12948941	chr8	FMRP_Human_GSE39682_PAR-CLIP	12947956	12947978
chr8:12945995|12948941	chr8	FMRP_Human_GSE39682_PAR-CLIP	12947835	12947876
chr8:12945995|12948941	chr8	FMRP_Human_GSE39682_PAR-CLIP	12947769	12947815
chr8:12945995|12948941	chr8	HuR_Human_GSE28865_PAR-CLIP	12946002	12946042
chr8:12945995|12948941	chr8	FMRP_Human_GSE39682_PAR-CLIP	12946175	12946213
chr8:12945995|12948941	chr8	AGO2_Human_GSE28865_PAR-CLIP	12947933	12947953
chr8:12945995|12948941	chr8	FMRP_Human_GSE39682_PAR-CLIP	12946008	12946033
chr8:12945995|12948941	chr8	FMRP_Human_GSE39682_PAR-CLIP	12948845	12948876
chr8:12945995|12948941	chr8	FUS_Human_GSE43308_HITS-CLIP	12947777	12947802
chr8:12945995|12948941	chr8	FMRP_Human_GSE39682_PAR-CLIP	12946053	12946125
chr8:12945995|12948941	chr8	UPF1_Human_GSE47976_iCLIP	12947079	12947080
chr8:12945995|12948941	chr8	HuR_Human_GSE28865_PAR-CLIP	12947840	12947883
chr8:12945995|12948941	chr8	AGO1_Human_GSE43573_PAR-CLIP	12947853	12947876
chr8:12945995|12948941	chr8	FMRP_Human_GSE39682_PAR-CLIP	12947889	12947919
chr8:12945995|12948941	chr8	FMRP_Human_GSE39682_PAR-CLIP	12946189	12946206
chr8:12945995|12948941	chr8	HuR_Human_GSE28865_PAR-CLIP	12946175	12946215
chr8:12945995|12948941	chr8	FMRP_Human_GSE39682_PAR-CLIP	12946061	12946080
chr8:12945995|12948941	chr8	FMRP_Human_GSE39682_PAR-CLIP	12948893	12948920
chr8:12945995|12948941	chr8	FMRP_Human_GSE39682_PAR-CLIP	12948841	12948869
chr8:12945995|12948941	chr8	FMRP_Human_GSE39682_PAR-CLIP	12946003	12946034
chr8:12945995|12948941	chr8	FMRP_Human_GSE39682_PAR-CLIP	12947839	12947921
chr8:12945995|12948941	chr8	FMRP_Human_GSE39682_PAR-CLIP	12946099	12946119
chr8:12945995|12948941	chr8	FMRP_Human_GSE39682_PAR-CLIP	12947772	12947812
chr8:12945995|12948941	chr8	FMRP_Human_GSE39682_PAR-CLIP	12947839	12947885
chr8:12945995|12948941	chr8	FMRP_Human_GSE39682_PAR-CLIP	12946162	12946189
chr8:12945995|12948941	chr8	FMRP_Human_GSE39682_PAR-CLIP	12947957	12947969
chr8:12945995|12948941	chr8	FMRP_Human_GSE39682_PAR-CLIP	12946003	12946034
chr8:12945995|12948941	chr8	FMRP_Human_GSE39682_PAR-CLIP	12947888	12947912
chr8:12945995|12948941	chr8	FMRP_Human_GSE39682_PAR-CLIP	12948854	12948876
chr8:12945995|12948941	chr8	FMRP_Human_GSE39682_PAR-CLIP	12946150	12946173
chr8:12945995|12948941	chr8	FMRP_Human_GSE39682_PAR-CLIP	12946003	12946038
chr8:12945995|12948941	chr8	FMRP_Human_GSE39682_PAR-CLIP	12946181	12946213
chr8:12945995|12948941	chr8	FMRP_Human_GSE39682_PAR-CLIP	12947770	12947814
chr8:12945995|12948941	chr8	FMRP_Human_GSE39682_PAR-CLIP	12947835	12947912

## Sheet: CSCD 
CircRNA ID	Chrom	RBP	Start	End
chr8:12945995|12948941	chr8	AGO1_Human_GSE43573_PAR-CLIP	12947933	12947953
chr8:12945995|12948941	chr8	AGO1_Human_GSE43573_PAR-CLIP	12947853	12947876
chr8:12945995|12948941	chr8	AGO2_Human_GSE28865_PAR-CLIP	12947933	12947953
chr8:12945995|12948941	chr8	C22ORF28_Human_GSE38201_PAR-CLIP	12948851	12948882
chr8:12945995|12948941	chr8	CAPRIN1_Human_GSE38201_PAR-CLIP	12947851	12947885
chr8:12945995|12948941	chr8	FMRP_Human_GSE39682_PAR-CLIP	12946096	12946128
chr8:12945995|12948941	chr8	FMRP_Human_GSE39682_PAR-CLIP	12947770	12947791
chr8:12945995|12948941	chr8	FMRP_Human_GSE39682_PAR-CLIP	12947954	12947972
chr8:12945995|12948941	chr8	FMRP_Human_GSE39682_PAR-CLIP	12947929	12947972
chr8:12945995|12948941	chr8	FMRP_Human_GSE39682_PAR-CLIP	12946073	12946086
chr8:12945995|12948941	chr8	FMRP_Human_GSE39682_PAR-CLIP	12946105	12946128
chr8:12945995|12948941	chr8	FMRP_Human_GSE39682_PAR-CLIP	12946149	12946167
chr8:12945995|12948941	chr8	FMRP_Human_GSE39682_PAR-CLIP	12947956	12947978
chr8:12945995|12948941	chr8	FMRP_Human_GSE39682_PAR-CLIP	12947835	12947876
chr8:12945995|12948941	chr8	FMRP_Human_GSE39682_PAR-CLIP	12947769	12947815
chr8:12945995|12948941	chr8	FMRP_Human_GSE39682_PAR-CLIP	12946175	12946213
chr8:12945995|12948941	chr8	FMRP_Human_GSE39682_PAR-CLIP	12946008	12946033
chr8:12945995|12948941	chr8	FMRP_Human_GSE39682_PAR-CLIP	12948845	12948876
chr8:12945995|12948941	chr8	FMRP_Human_GSE39682_PAR-CLIP	12946053	12946125
chr8:12945995|12948941	chr8	FMRP_Human_GSE39682_PAR-CLIP	12947889	12947919
chr8:12945995|12948941	chr8	FMRP_Human_GSE39682_PAR-CLIP	12946189	12946206
chr8:12945995|12948941	chr8	FMRP_Human_GSE39682_PAR-CLIP	12946061	12946080
chr8:12945995|12948941	chr8	FMRP_Human_GSE39682_PAR-CLIP	12948893	12948920
chr8:12945995|12948941	chr8	FMRP_Human_GSE39682_PAR-CLIP	12948841	12948869
chr8:12945995|12948941	chr8	FMRP_Human_GSE39682_PAR-CLIP	12946003	12946034
chr8:12945995|12948941	chr8	FMRP_Human_GSE39682_PAR-CLIP	12947839	12947921
chr8:12945995|12948941	chr8	FMRP_Human_GSE39682_PAR-CLIP	12946099	12946119
chr8:12945995|12948941	chr8	FMRP_Human_GSE39682_PAR-CLIP	12947772	12947812
chr8:12945995|12948941	chr8	FMRP_Human_GSE39682_PAR-CLIP	12947839	12947885
chr8:12945995|12948941	chr8	FMRP_Human_GSE39682_PAR-CLIP	12946162	12946189
chr8:12945995|12948941	chr8	FMRP_Human_GSE39682_PAR-CLIP	12947957	12947969
chr8:12945995|12948941	chr8	FMRP_Human_GSE39682_PAR-CLIP	12946003	12946034
chr8:12945995|12948941	chr8	FMRP_Human_GSE39682_PAR-CLIP	12947888	12947912
chr8:12945995|12948941	chr8	FMRP_Human_GSE39682_PAR-CLIP	12948854	12948876
chr8:12945995|12948941	chr8	FMRP_Human_GSE39682_PAR-CLIP	12946150	12946173
chr8:12945995|12948941	chr8	FMRP_Human_GSE39682_PAR-CLIP	12946003	12946038
chr8:12945995|12948941	chr8	FMRP_Human_GSE39682_PAR-CLIP	12946181	12946213
chr8:12945995|12948941	chr8	FMRP_Human_GSE39682_PAR-CLIP	12947770	12947814
chr8:12945995|12948941	chr8	FMRP_Human_GSE39682_PAR-CLIP	12947835	12947912
chr8:12945995|12948941	chr8	FUS_Human_GSE43308_HITS-CLIP	12947777	12947802
chr8:12945995|12948941	chr8	FXR2_Human_GSE39682_PAR-CLIP	12947852	12947879
chr8:12945995|12948941	chr8	HuR_Human_GSE28865_PAR-CLIP	12947892	12947932
chr8:12945995|12948941	chr8	HuR_Human_GSE28865_PAR-CLIP	12946095	12946135
chr8:12945995|12948941	chr8	HuR_Human_GSE28865_PAR-CLIP	12948829	12948869
chr8:12945995|12948941	chr8	HuR_Human_GSE28865_PAR-CLIP	12946002	12946042
chr8:12945995|12948941	chr8	HuR_Human_GSE28865_PAR-CLIP	12947840	12947883
chr8:12945995|12948941	chr8	HuR_Human_GSE28865_PAR-CLIP	12946175	12946215
chr8:12945995|12948941	chr8	IGF2BP1_Human_GSE21918_PAR-CLIP	12947845	12947925
chr8:12945995|12948941	chr8	UPF1_Human_GSE47976_iCLIP	12947816	12947817
chr8:12945995|12948941	chr8	UPF1_Human_GSE47976_iCLIP	12947079	12947080

## Sheet: circintercome 
CircRNA ID	RBP	Start	End
hsa_circ_0135718	HPLC2_4151_C22ORF28_CID_057890_12948871_32	100	32
hsa_circ_0135718	HPLCA_9073_CAPRIN1_CID_009833_12947863_35	100	35
hsa_circ_0135718	HPAW1_55770_FMRP_iso1_WT_G117787.2_44	100	44
hsa_circ_0135718	HPAM1_52947_FMRP_iso1_I304N_G126978.1_83	100	83
hsa_circ_0135718	HPAW7_32167_FMRP_iso7_WT_G83515.1_31	100	31
hsa_circ_0135718	HPAW1_55769_FMRP_iso1_WT_G117787.1_78	100	78
hsa_circ_0135718	HPAM7_33285_FMRP_iso7_I304N_G87490.1_47	100	47
hsa_circ_0135718	HPAW7_32166_FMRP_iso7_WT_G83514.1_42	100	42
hsa_circ_0135718	HPAW1_55772_FMRP_iso1_WT_G117789.1_28	100	28
hsa_circ_0135718	HPAW7_32165_FMRP_iso7_WT_G83513.1_47	100	47
hsa_circ_0135718	HPAM1_52946_FMRP_iso1_I304N_G126977.1_45	100	45
hsa_circ_0135718	HPAM7_33284_FMRP_iso7_I304N_G87489.1_41	100	41
hsa_circ_0135718	HPAM7_33283_FMRP_iso7_I304N_G87488.2_33	100	33
hsa_circ_0135718	HPAM1_52945_FMRP_iso1_I304N_G126976.2_39	100	39
hsa_circ_0135718	HPAW1_55767_FMRP_iso1_WT_G117785.1_28	100	28
hsa_circ_0135718	HPAM1_52944_FMRP_iso1_I304N_G126976.1_24	100	24
hsa_circ_0135718	HPAW7_32163_FMRP_iso7_WT_G83511.1_24	100	24
hsa_circ_0135718	HPAM1_52943_FMRP_iso1_I304N_G126975.1_33	100	33
hsa_circ_0135718	HPAW1_55766_FMRP_iso1_WT_G117784.2_73	100	73
hsa_circ_0135718	HPAM1_52941_FMRP_iso1_I304N_G126973.1_36	100	36
hsa_circ_0135718	HPAW1_55765_FMRP_iso1_WT_G117784.1_32	100	32
hsa_circ_0135718	HPAM7_33280_FMRP_iso7_I304N_G87486.1_26	100	26
hsa_circ_0135718	HPAW1_55771_FMRP_iso1_WT_G117788.1_32	100	32
hsa_circ_0135718	HPAM7_33288_FMRP_iso7_I304N_G87492.1_29	100	29
hsa_circ_0135718	HPAR2_15040_FXR2_WT_G36771.1_28	100	28
hsa_circ_0135718	Kishore_MNase_ELAVL1_Par_Clip_chr8_Minus_12947892_12947932_41	100	41
hsa_circ_0135718	Kishore_MNase_ELAVL1_Par_Clip_chr8_Minus_12947840_12947883_44	100	44
hsa_circ_0135718	Kishore_MNase_ELAVL1_Par_Clip_chr8_Minus_12946175_12946215_41	100	41
hsa_circ_0135718	Kishore_MNase_ELAVL1_Par_Clip_chr8_Minus_12946095_12946135_41	100	41
hsa_circ_0135718	Kishore_MNase_ELAVL1_Par_Clip_chr8_Minus_12946002_12946042_41	100	41
hsa_circ_0135718	Kishore_MNase_ELAVL1_Par_Clip_chr8_Minus_12948829_12948869_41	100	41
hsa_circ_0135718	HPTI1_13604_IGFBP1_slc10890_chr8_81	100	81
