# Supplementary material for: Circular RNA circDLC1 inhibits MMP1-mediated liver cancer progression via interaction with HuR
Source: Theranostics. 2021 Jan 1;11(3):1396–411. doi: 10.7150/thno.53227 (PMC7738888; doi:10.7150/thno.53227)
Supplement: Supplementary file 1 — Supplementary figures and tables. [file thnov11p1396s1.zip › Supplementary RNA sequencing result.xlsx]

## Sheet: up_shKIAA1429_vs_shCtrl
#log2FC >= 0.585 #p-value cut-off <= 0.05 #q-value cut-off <= 1.00 #Condition pair: up_Group2_vs_Group1 Column A: circRNA_ID, The ID of circRNA. Column B: Locus, The position of circRNA in reference genome. Column C: Gene_Name, The gene name of circRNA. Column D: Database, The database of circRNA. Column E: Length, The sequence length of circRNA. Column F: Exons_Num, The number of exons in the ci…
CircRNA Annotation														DE Statistic				CPM
circRNA_ID	Locus	Gene_Name	Database	Length	Exons_Num	Genomic_Length	Flank_Intron	Gene_ID	Trans_ID	RefSeq_ID	Samples	Annotation	circRNA_Study	log2FC	Fold_Change	p_value	q_value	Group2_CPM	Group1_CPM	1	2	3	4
chr3:111632165-111651244:+	chr3:111632165-111651244:+	PHLDB2	CIRCexplorer2	795	4	19079	chr3:111604259-111632165|chr3:111651244-111658321	ENSG00000144824.20_3	ENST00000431670.6_1	NA	NA	NA	NA	6.22696	74.9034	0.00170243	0.963737	9.09802	2.87106	331.045	752.229	0	0
hsa_circ_0008698	chr9:36352738-36353328:-	RNF38	circBase	269	2	590	chr9:36351196-36352738|chr9:36353328-36356299	ENSG00000137075.17_2	ENST00000259605.10_1	NM_194328	Hs68_RNase, Hs68_control, K562, Huvec, Hsmm, Helas3, H1hesc, Gm12878, Bj, Ag04450, A549, Sknshra	ANNOTATED, CDS, coding, INTERNAL, OVCODE, OVEXON	Jeck2013, Salzman2013	5.81773	56.404	0.00920203	0.963737	8.68878	2.87106	264.836	547.075	0	0
chr8:12945995-12948941:-	chr8:12945995-12948941:-	DLC1	CIRCexplorer2	552	3	2946	chr8:12943972-12945995|chr8:12948941-12950120	ENSG00000164741.14_4	ENST00000276297.8_1	NA	NA	NA	NA	5.67813	51.2019	0.0190529	0.963737	8.54918	2.87106	595.882	136.769	0	0
hsa_circ_0047900	chr18:61006032-61030101:-	KDSR	circBase	669	7	24069	chr18:61002591-61006032|chr18:61030101-61034243	ENSG00000119537.15_2	ENST00000406396.7_1	NM_002035	Nhek	ANNOTATED, CDS, coding, INTERNAL, OVCODE, OVEXON	Salzman2013	5.56473	47.3315	0.0336009	0.963737	8.43579	2.87106	132.418	547.075	0	0
hsa_circ_0058047	chr2:215617170-215634036:-	BARD1	circBase	363	3	16866	chr2:215610578-215617170|chr2:215634036-215645283	ENSG00000138376.10_3	ENST00000260947.8_1	NM_000465	Hepg2, Helas3, H1hesc, A549	ANNOTATED, CDS, coding, INTERNAL, OVCODE, OVEXON	Salzman2013	5.55776	47.1035	0.0340855	0.963737	8.42882	2.87106	264.836	410.307	0	0
chr6:107824860-107854814:+	chr6:107824860-107854814:+	SOBP	CIRCexplorer2	477	3	29954	chr6:107811916-107824860|chr6:107854814-107908283	ENSG00000112320.11_2	ENST00000317357.9_1	NA	NA	NA	NA	5.55776	47.1035	0.0340855	0.963737	8.42882	2.87106	264.836	410.307	0	0
chr18:55912658-55919286:+	chr18:55912658-55919286:+	NEDD4L	CIRCexplorer2	175	3	6628	chr18:55833093-55912658|chr18:55919286-55983213	ENSG00000049759.17_3	ENST00000356462.10_1	NA	NA	NA	NA	5.55075	46.875	0.0345291	0.963737	8.42181	2.87106	397.254	273.538	0	0
chr10:120467003-120489922:-	chr10:120467003-120489922:-	CACUL1	CIRCexplorer2	326	3	22919	chr10:120460920-120467003|chr10:120489922-120513907	ENSG00000151893.14_3	ENST00000369151.7_1	NA	NA	NA	NA	5.53658	46.417	0.0354272	0.963737	8.40764	2.87106	662.091	0	0	0
chr7:11030329-11062606:+	chr7:11030329-11062606:+	PHF14	CIRCexplorer2	417	3	32277	chr7:11014572-11030329|chr7:11062606-11068307	ENSG00000106443.15_2	ENST00000521747.5_1	NA	NA	NA	NA	5.53658	46.417	0.0354272	0.963737	8.40764	2.87106	662.091	0	0	0
hsa_circ_0003544	chr5:130857082-130883883:-	RAPGEF6	circBase	276	2	26801	chr5:130846184-130857082|chr5:130883883-130897670	ENSG00000158987.20_3	ENST00000509018.5_1	NM_001164386	Hs68_RNase, Hs68_control, K562, Huvec, Helas3, H1hesc, Gm12878, Ag04450, A549, Sknshra	ANNOTATED, CDS, coding, INTERNAL, OVCODE, OVEXON	Jeck2013, Salzman2013	4.04792	16.5404	0.00720182	0.963737	9.09792	5.05	331.045	752.229	50.7567	0
hsa_circ_0011253	chr1:31465236-31501711:-	PUM1	circBase	795	5	36475	chr1:31454252-31465236|chr1:31501711-31532050	ENSG00000134644.15_2	ENST00000257075.9_1	NM_001020658	Nhek, Gm12878	ANNOTATED, CDS, coding, INTERNAL, OVCODE, OVEXON	Salzman2013	3.63153	12.3936	0.0380046	0.963737	8.68048	5.04895	463.463	341.922	50.7567	0
hsa_circ_0031250	chr14:23395341-23396023:-	PRMT5	circBase	327	3	682	chr14:23394249-23395341|chr14:23396023-23396734	ENSG00000100462.15_3	ENST00000324366.12_2	NM_001039619	Nhek, K562, Huvec, Hepg2, Helas3, H1hesc, Gm12878, A549, Sknshra	ANNOTATED, CDS, coding, INTERNAL, OVCODE, OVERLAPTX, OVEXON	Salzman2013	3.2977	9.83347	0.0124577	0.963737	9.17719	5.87949	595.882	547.075	101.513	0
hsa_circ_0008131	chrX:322139-323067:-	PPP2R3B	circBase	264	2	928	chrX:308428-322139|chrX:323067-347102	ENSG00000167393.17_3	ENST00000445792.7_1		Hs68_RNase, Hs68_control, Hepg2, Helas3, H1hesc, Gm12878, Bj, A549, Nhek, Sknshra	INTERGENIC	Jeck2013, Salzman2013	3.29396	9.808	0.0125341	0.963737	9.17343	5.87947	728.3	410.307	101.513	0
hsa_circ_0046430	chr17:80521229-80545148:+	FOXK2	circBase	1367	7	23919	chr17:80478183-80521229|chr17:80545148-80553657	ENSG00000141568.20_4	ENST00000473637.6_1	NM_004514	K562, Helas3, H1hesc, Ag04450, A549	ANNOTATED, CDS, coding, INTERNAL, OVCODE, OVERLAPTX, OVEXON	Salzman2013	3.19206	9.13914	0.0179852	0.963737	9.08378	5.89172	794.509	273.538	0	105.745
hsa_circ_0007067	chr5:128440648-128442755:+	ISOC1	circBase	441	3	2107	chr5:128430768-128440648|chr5:128442755-128448547	ENSG00000066583.11_3	ENST00000173527.5_1	NM_016048	Hs68_RNase, Hs68_control	ANNOTATED, CDS, coding, INTERNAL, OVCODE, OVEXON	Jeck2013	2.92473	7.59332	0.0467438	0.963737	8.80284	5.87811	264.836	615.46	101.513	0
hsa_circ_0001112	chr2:234296902-234299129:+	DGKD	circBase	192	2	2227	chr2:234263320-234296902|chr2:234299129-234343025	ENSG00000077044.10_3	ENST00000264057.6_1	NM_152879	cd_19, cd_34, Hs68_RNase, Hs68_control	ANNOTATED, CDS, coding, INTERNAL, OVCODE, OVEXON	Jeck2013, Memczak2013	2.92229	7.58046	0.0468385	0.963737	8.80039	5.8781	331.045	547.075	101.513	0
hsa_circ_0073904	chr5:132262812-132270633:-	AFF4	circBase	927	3	7821	chr5:132240096-132262812|chr5:132270633-132272758	ENSG00000072364.12_2	ENST00000265343.9_1	NM_014423	K562, Nhek	ANNOTATED, CDS, coding, INTERNAL, OVCODE, OVEXON	Salzman2013	2.91246	7.52903	0.0472204	0.963737	8.79054	5.87807	595.882	273.538	101.513	0
hsa_circ_0054248	chr2:42522264-42531691:+	EML4	circBase	749	6	9427	chr2:42515462-42522264|chr2:42531691-42543101	ENSG00000143924.18_2	ENST00000318522.9_1	NM_019063	K562, Hepg2, Helas3, A549	ANNOTATED, CDS, coding, INTERNAL, OVCODE, OVEXON	Salzman2013	2.91	7.51617	0.0473168	0.963737	8.78806	5.87806	662.091	205.153	101.513	0
hsa_circ_0000860	chr18:77455224-77457988:+	CTDP1	circBase	307	3	2764	chr18:77440261-77455224|chr18:77457988-77464766	ENSG00000060069.16_2	ENST00000613122.4_1	NM_048368	cd_19, Hs68_RNase, Hs68_control, K562, Huvec, H1hesc, Gm12878, Bj, Ag04450, A549, Sknshra	ANNOTATED, CDS, coding, INTERNAL, OVCODE, OVEXON	Jeck2013, Memczak2013, Salzman2013	2.39526	5.26073	0.0433596	0.963737	8.79549	6.40022	463.463	410.307	152.27	0
hsa_circ_0006836	chr16:11114049-11118778:+	CLEC16A	circBase	234	2	4729	chr16:11097162-11114049|chr16:11118778-11133610	ENSG00000038532.14_3	ENST00000409790.5_2	NM_015226	Hs68_RNase, Hs68_control, Nhek, K562, Huvec, Hsmm, Hepg2, Helas3, H1hesc, Gm12878, Bj, Ag04450, A549, Sknshra, Mcf7	ANNOTATED, CDS, coding, INTERNAL, OVCODE, OVEXON	Jeck2013, Salzman2013	2.39124	5.24607	0.0232019	0.963737	9.17541	6.78417	662.091	478.691	203.027	0
hsa_circ_0005927	chr8:42259305-42260979:+	VDAC3	circBase	379	2	1674	chr8:42257221-42259305|chr8:42260979-42262384	ENSG00000078668.13_3	ENST00000521158.5_1	NM_001135694	Hs68_RNase, Hs68_control, Nhek, K562, Helas3, H1hesc, Gm12878, Bj, Ag04450, A549, Sknshra	ANNOTATED, CDS, coding, INTERNAL, OVCODE, OVEXON	Jeck2013, Salzman2013	2.38802	5.23438	0.0436036	0.963737	8.78822	6.4002	662.091	205.153	152.27	0
hsa_circ_0007367	chr9:33948371-33956144:-	UBAP2	circBase	472	3	7773	chr9:33944637-33948371|chr9:33956144-33960823	ENSG00000137073.21_3	ENST00000379238.5_1	NM_018449	Hs68_RNase, Hs68_control, K562, Huvec, Hepg2, Helas3, Gm12878, Ag04450, A549, Sknshra, Mcf7	ANNOTATED, CDS, coding, INTERNAL, OVCODE, OVEXON	Jeck2013, Salzman2013	2.29941	4.92257	0.0319879	0.963737	9.08795	6.78853	662.091	410.307	152.27	52.8723
chr1:225140371-225211567:+	chr1:225140371-225211567:+	DNAH14	CIRCexplorer2	1391	10	71196	chr1:225117537-225140371|chr1:225211567-225226395	ENSG00000185842.15_2	ENST00000430092.5_1	NA	NA	NA	NA	2.20743	4.61853	0.0443394	0.963737	8.99069	6.78326	794.509	205.153	203.027	0
hsa_circ_0004692	chr3:47079155-47108608:-	SETD2	circBase	1290	6	29453	chr3:47061330-47079155|chr3:47108608-47122405	ENSG00000181555.20_4	ENST00000431180.5_1	NM_014159	Hs68_RNase, Hs68_control, K562, Helas3, H1hesc, Bj, Ag04450, Sknshra	ANNOTATED, CDS, coding, INTERNAL, OVCODE, OVEXON	Jeck2013, Salzman2013	2.07135	4.20279	0.0423518	0.963737	9.17366	7.10231	728.3	410.307	50.7567	211.489
hsa_circ_0007518	chr7:140402665-140404763:+	NDUFB2	circBase	249	2	2098	chr7:140400759-140402665|chr7:140404763-140406362	ENSG00000090266.12_4	ENST00000482954.5_1	NM_004546	Hs68_RNase, Hs68_control, Nhek, K562, Huvec, Hsmm, Hepg2, Helas3, H1hesc, Gm12878, Bj, Ag04450, A549, Nhlf, Sknshra, Mcf7	ANNOTATED, CDS, coding, INTERNAL, OVCODE, OVEXON, UTR3	Jeck2013, Salzman2013	2.00218	4.00605	0.043441	0.963737	9.33746	7.33528	595.882	683.844	304.54	0
hsa_circ_0001277	chr3:27490141-27493989:-	SLC4A7	circBase	229	2	3848	chr3:27479017-27490141|chr3:27493989-27525569	ENSG00000033867.16_3	ENST00000425128.6_1	NM_003615	cd_19, Hs68_RNase, Hs68_control, Bj, Ag04450	ANNOTATED, CDS, coding, INTERNAL, OVCODE, OVEXON	Jeck2013, Memczak2013, Salzman2013	1.99898	3.99717	0.0435208	0.963737	9.33425	7.33528	728.3	547.075	304.54	0
hsa_circ_0006277	chr11:68272612-68287119:+	PPP6R3	circBase	256	2	14507	chr11:68228295-68272612|chr11:68287119-68289961	ENSG00000110075.14_4	ENST00000530427.5_1	NM_018312	Hs68_RNase, Hs68_control, K562, Gm12878	ANNOTATED, coding, INTERNAL, OVEXON, UTR5	Jeck2013, Salzman2013	1.94335	3.84599	0.0302734	0.963737	9.67942	7.73606	331.045	1299.3	355.297	52.8723
hsa_circ_0005955	chr21:38792600-38845182:+	DYRK1A	circBase	283	2	52582	chr21:38782972-38792600|chr21:38845182-38850482	ENSG00000157540.19_3	ENST00000338785.7_1	NM_101395	Hs68_RNase, Hs68_control, Nhek, K562, Huvec, Hsmm, Hepg2, Helas3, H1hesc, Gm12878, Bj, Ag04450, A549, Nhlf, Sknshra, Mcf7	ANNOTATED, CDS, coding, INTERNAL, OVCODE, OVEXON, UTR5	Jeck2013, Salzman2013	1.80259	3.48846	0.0173986	0.963737	9.99712	8.19453	529.673	1504.46	203.027	370.106
hsa_circ_0008667	chr5:64466443-64492978:-	ADAMTS6	circBase	669	4	26535	chr5:64447772-64466443|chr5:64492978-64510620	ENSG00000049192.14_3	ENST00000381055.7_1	NM_197941	Hs68_RNase, Hs68_control, H1hesc, Gm12878, Bj, Ag04450, Nhek	ANNOTATED, CDS, coding, INTERNAL, OVCODE, OVEXON	Jeck2013, Salzman2013	1.64719	3.13223	0.0311391	0.963737	9.83937	8.19218	860.718	957.382	253.783	317.234
hsa_circ_0006886	chr16:57197912-57207781:-	FAM192A	circBase	562	5	9869	chr16:57188419-57197912|chr16:57207781-57219732	ENSG00000172775.16_3	ENST00000309137.12_1	NM_024946	Hs68_RNase, Hs68_control	ANNOTATED, CDS, coding, INTERNAL, OVCODE, OVEXON, UTR5	Jeck2013	1.50646	2.84112	0.0442915	0.963737	9.93397	8.42751	1390.39	547.075	304.54	370.106
hsa_circ_0007788	chr16:4516153-4519466:-	NMRAL1	circBase	489	2	3313	chr16:4513851-4516153|chr16:4519466-4524093	ENSG00000153406.13_2	ENST00000283429.10_1	NM_020677	Hs68_RNase, Hs68_control, Nhek, K562, Huvec, Hmec, Hepg2, Helas3, H1hesc, Gm12878, Bj, Ag04450, A549, Sknshra, Mcf7	ANNOTATED, CDS, coding, INTERNAL, OVCODE, OVEXON	Jeck2013, Salzman2013	1.43847	2.71032	0.0439479	0.963737	10.2438	8.80532	1721.44	683.844	456.81	422.978
hsa_circ_0007905	chr1:180953812-180962561:-	STX6	circBase	391	4	8749	chr1:180945782-180953812|chr1:180962561-180991774	ENSG00000135823.13_3	ENST00000542060.5_1	NM_005819	Hs68_RNase, Hs68_control, Nhek, K562, Huvec, Hepg2, Helas3, H1hesc, Gm12878, Bj, Ag04450, A549, Sknshra, Mcf7	ANNOTATED, CDS, coding, INTERNAL, OVCODE, OVEXON	Jeck2013, Salzman2013	1.1907	2.28264	0.0249392	0.963737	10.9346	9.74387	2052.48	1846.38	1218.16	475.851
hsa_circ_0001181	chr21:30693541-30702014:+	BACH1	circBase	1836	3	8473	chr21:30671274-30693541|chr21:30702014-30714719	ENSG00000156273.15_4	ENST00000286800.7_1	NM_001186	HEK293, Nhek, K562, Hepg2, Helas3, H1hesc, Gm12878, Bj, Ag04450, A549, Nhlf, Sknshra	ANNOTATED, CDS, coding, INTERNAL, UTR5	Memczak2013, Salzman2013	1.14239	2.20747	0.0178302	0.963737	11.3995	10.2571	2449.74	2940.53	1268.92	1163.19

## Sheet: down_shKIAA1429_vs_shCtrl
#log2FC <= -0.585 #p-value cut-off <= 0.05 #q-value cut-off <= 1.00 #Condition pair: down_Group2_vs_Group1 Column A: circRNA_ID, The ID of circRNA. Column B: Locus, The position of circRNA in reference genome. Column C: Gene_Name, The gene name of circRNA. Column D: Database, The database of circRNA. Column E: Length, The sequence length of circRNA. Column F: Exons_Num, The number of exons in the…
CircRNA Annotation														DE Statistic				CPM
circRNA_ID	Locus	Gene_Name	Database	Length	Exons_Num	Genomic_Length	Flank_Intron	Gene_ID	Trans_ID	RefSeq_ID	Samples	Annotation	circRNA_Study	log2FC	Fold_Change	p_value	q_value	Group2_CPM	Group1_CPM	1	2	3	4
hsa_circ_0002350	chr11:3752620-3752808:-	NUP98	circBase	188	1	188	chr11:3746449-3752620|chr11:3752808-3756420	ENSG00000110713.15_3	ENST00000324932.11_1	NM_016320	Hs68_RNase, Hs68_control, K562, Hepg2, Helas3, Gm12878, Bj, Ag04450, A549	ANNOTATED, CDS, coding, INTERNAL, OVCODE, OVEXON	Jeck2013, Salzman2013	-5.93915	0.0162982	0.00461199	0.963737	2.87106	8.8102	0	0	355.297	528.723
hsa_circ_0006874	chr5:73069679-73091216:+	RGNEF	circBase	549	5	21537	chr5:73049027-73069679|chr5:73091216-73128162	ENSG00000214944.9_3	ENST00000296794.10_2	NM_001080479	Hs68_RNase, Hs68_control, Huvec, Nhek	ANNOTATED, CDS, coding, INTERNAL, OVCODE, OVEXON	Jeck2013, Salzman2013	-5.83555	0.0175116	0.00697463	0.963737	2.87106	8.7066	0	0	659.837	158.617
hsa_circ_0001895	chr9:134305476-134308181:+	PRRC2B	circBase	348	2	2705	chr9:134269650-134305476|chr9:134308181-134312006	ENSG00000130723.18_3	ENST00000405995.5_1	NM_013318	cd_19, Hs68_RNase, Hs68_control, K562, Helas3, H1hesc, Gm12878, Bj, Ag04450, A549, Sknshra, Mcf7	ANNOTATED, CDS, coding, OVCODE, OVEXON, UTR5	Jeck2013, Memczak2013, Salzman2013	-5.75932	0.0184616	0.0101549	0.963737	2.87106	8.63038	0	0	355.297	422.978
hsa_circ_0004241	chr17:74308950-74309972:-	PRPSAP1	circBase	218	2	1022	chr17:74307781-74308950|chr17:74309972-74324797	ENSG00000161542.16_3	ENST00000446526.7_1	NM_002766	Hs68_RNase, Hs68_control, K562, Huvec, Hepg2, Helas3, H1hesc, Gm12878, Bj, Ag04450, A549, Sknshra	ANNOTATED, CDS, coding, INTERNAL, OVCODE, OVEXON	Jeck2013, Salzman2013	-5.6665	0.0196885	0.0148915	0.963737	2.87106	8.53756	0	0	253.783	475.851
hsa_circ_0006083	chr7:34085917-34125704:+	BMPER	circBase	1169	7	39787	chr7:34014396-34085917|chr7:34125704-34182841	ENSG00000164619.8_2	ENST00000297161.6_1	NM_133468	Hs68_RNase, Hs68_control	ANNOTATED, CDS, coding, INTERNAL, OVCODE, OVEXON	Jeck2013	-5.66337	0.0197313	0.0149457	0.963737	2.87106	8.53443	0	0	304.54	422.978
hsa_circ_0002697	chr6:151330954-151358253:+	MTHFD1L	circBase	722	6	27299	chr6:151293194-151330954|chr6:151358253-151413602	ENSG00000120254.15_3	ENST00000367321.7_1	NM_001242767	Hs68_RNase, Hs68_control, K562, Hepg2, H1hesc, Bj, Ag04450, A549	ANNOTATED, CDS, coding, INTERNAL, OVCODE, OVEXON	Jeck2013, Salzman2013	-5.65077	0.0199044	0.0151658	0.963737	2.87106	8.52183	0	0	507.567	211.489
hsa_circ_0078735	chr6:170002314-170052104:-	WDR27	circBase	1022	10	49790	chr6:169983030-170002314|chr6:170052104-170058371	ENSG00000184465.15_3	ENST00000448612.5_3	NM_182552	Helas3, H1hesc, Bj, Ag04450	ANNOTATED, CDS, coding, INTERNAL, OVCODE, OVEXON	Salzman2013	-5.65077	0.0199044	0.0151658	0.963737	2.87106	8.52183	0	0	507.567	211.489
chr17:26958496-26962627:-	chr17:26958496-26962627:-	KIAA0100	CIRCexplorer2	2322	8	4131	chr17:26955577-26958496|chr17:26962627-26963982	ENSG00000007202.14_3	ENST00000528896.6_1	NA	NA	NA	NA	-5.6476	0.0199481	0.0152218	0.963737	2.87106	8.51866	0	0	558.323	158.617
hsa_circ_0002924	chr1:220386228-220387321:-	RAB3GAP2	circBase	206	2	1093	chr1:220384344-220386228|chr1:220387321-220406140	ENSG00000118873.15_3	ENST00000358951.6_1	NM_012414	Hs68_RNase, Hs68_control, Nhek, K562, H1hesc	ANNOTATED, CDS, coding, INTERNAL, OVCODE, OVEXON	Jeck2013, Salzman2013	-5.56398	0.0211386	0.0174329	0.963737	2.87106	8.43504	0	0	203.027	475.851
hsa_circ_0043256	chr17:35604934-35609962:-	ACACA	circBase	483	4	5028	chr17:35603892-35604934|chr17:35609962-35614624	ENSG00000278540.4_3	ENST00000616317.4_1	NM_198839	K562, Hepg2, Helas3, Gm12878, A549, Sknshra	ANNOTATED, CDS, coding, INTERNAL, OVCODE, OVEXON	Salzman2013	-5.56398	0.0211386	0.0174329	0.963737	2.87106	8.43504	0	0	203.027	475.851
chr3:185390328-185407415:-	chr3:185390328-185407415:-	IGF2BP2	CIRCexplorer2	796	5	17087	chr3:185376197-185390328|chr3:185407415-185410486	ENSG00000073792.15_2	ENST00000382199.6_1	NA	NA	NA	NA	-5.55381	0.0212881	0.0178699	0.963737	2.87106	8.42487	0	0	355.297	317.234
hsa_circ_0004565	chr3:149563797-149619949:+	RNF13	circBase	516	5	56152	chr3:149531140-149563797|chr3:149619949-149629764	ENSG00000082996.19_4	ENST00000392894.7_1	NM_007282	Hs68_RNase, Hs68_control, Nhek, K562, Hepg2, Helas3, H1hesc, Gm12878, Bj, Ag04450, A549, Nhlf, Sknshra	ANNOTATED, CDS, coding, INTERNAL, OVCODE, OVEXON, UTR5	Jeck2013, Salzman2013	-5.54697	0.0213893	0.0230012	0.963737	2.87106	8.41803	0	0	456.81	211.489
hsa_circ_0071099	chr4:148743877-148744108:+	ARHGAP10	circBase	158	2	231	chr4:148653606-148743877|chr4:148744108-148768301	ENSG00000071205.11_2	ENST00000510379.1_1	NM_024605	Huvec, Gm12878, Bj, Ag04450, Nhek, Sknshra	ANNOTATED, CDS, coding, INTERNAL, OVCODE, OVEXON	Salzman2013	-5.54008	0.0214916	0.0233519	0.963737	2.87106	8.41114	0	0	558.323	105.745
hsa_circ_0004766	chr14:20793697-20797532:-	CCNB1IP1	circBase	393	3	3835	chr14:20784719-20793697|chr14:20797532-20801002	ENSG00000100814.17_2	ENST00000398160.6_1	NM_021178	Hs68_RNase, Hs68_control, K562, Helas3	ANNOTATED, coding, INTERNAL, OVEXON, UTR5	Jeck2013, Salzman2013	-5.44637	0.022934	0.0304281	0.963737	2.87106	8.31743	0	0	253.783	370.106
hsa_circ_0014586	chr1:155385534-155429689:-	ASH1L	circBase	1024	3	44155	chr1:155365344-155385534|chr1:155429689-155447676	ENSG00000116539.12_3	ENST00000368346.7_1	NM_018489	Hepg2, Helas3, Bj, Ag04450, A549	ANNOTATED, CDS, coding, INTERNAL, OVCODE, OVERLAPTX, OVEXON	Salzman2013	-5.4426	0.022994	0.0306773	0.963737	2.87106	8.31366	0	0	304.54	317.234
hsa_circ_0005028	chr3:12558109-12560696:+	TSEN2	circBase	190	2	2587	chr3:12546730-12558109|chr3:12560696-12570386	ENSG00000154743.17_2	ENST00000446004.5_1	NM_001145395	Hs68_RNase, Hs68_control, Nhek, K562, Huvec, Hepg2, Helas3, H1hesc, Gm12878, Bj, Ag04450, A549, Sknshra	ANNOTATED, CDS, coding, INTERNAL, OVCODE, OVEXON	Jeck2013, Salzman2013	-5.4426	0.022994	0.0306773	0.963737	2.87106	8.31366	0	0	304.54	317.234
chr20:60831112-60838747:+	chr20:60831112-60838747:+	OSBPL2	CIRCexplorer2	386	3	7635	chr20:60812059-60831112|chr20:60838747-60847180	ENSG00000130703.15_2	ENST00000622332.4_1	NA	NA	NA	NA	-5.33057	0.0248507	0.0498835	0.963737	2.87106	8.20163	0	0	152.27	422.978
hsa_circ_0082058	chr7:121011353-121023064:-	FAM3C	circBase	313	4	11711	chr7:121004242-121011353|chr7:121023064-121036215	ENSG00000196937.10_3	ENST00000359943.7_1	NM_014888	K562, Hepg2, Gm12878, Ag04450, A549	ANNOTATED, CDS, coding, INTERNAL, OVCODE, OVEXON, UTR5	Salzman2013	-5.33057	0.0248507	0.0498835	0.963737	2.87106	8.20163	0	0	152.27	422.978
hsa_circ_0008953	chr2:110342702-110350696:-	SEPT10	circBase	383	3	7994	chr2:110332344-110342702|chr2:110350696-110371374	ENSG00000186522.14_3	ENST00000356688.8_2	NM_144710	Hs68_RNase, Hs68_control, Nhek, Hepg2, Helas3, Bj, Ag04450	ANNOTATED, CDS, coding, INTERNAL, OVCODE, OVEXON	Jeck2013, Salzman2013	-3.59187	0.0829353	0.0091874	0.963737	5.35304	8.94491	66.2091	0	913.62	52.8723
hsa_circ_0005036	chr15:76576097-76585041:-	ETFA	circBase	547	6	8944	chr15:76566835-76576097|chr15:76585041-76587931	ENSG00000140374.15_3	ENST00000557943.5_1	NM_000126	Hs68_RNase, Hs68_control, K562, Helas3, H1hesc, Gm12878, Bj, Ag04450, A549, Sknshra, Mcf7	ANNOTATED, CDS, coding, INTERNAL, OVCODE, OVEXON	Jeck2013, Salzman2013	-3.52839	0.0866659	0.012425	0.963737	5.3591	8.88749	0	68.3844	456.81	475.851
hsa_circ_0015427	chr1:179086466-179087899:-	ABL2	circBase	363	2	1433	chr1:179084165-179086466|chr1:179087899-179089324	ENSG00000143322.19_2	ENST00000502732.5_1	NM_007314	K562, Helas3, H1hesc, Gm12878	ANNOTATED, CDS, coding, INTERNAL, OVCODE, OVEXON	Salzman2013	-3.44329	0.0919318	0.0173436	0.963737	5.35925	8.80254	0	68.3844	507.567	370.106
hsa_circ_0004994	chr20:33954359-33971936:-	UQCC	circBase	254	3	17577	chr20:33935075-33954359|chr20:33971936-33981894	ENSG00000101019.21_3	ENST00000349714.9_1	NM_018244	Hs68_RNase, Hs68_control, Nhek, K562, Hepg2, Helas3, H1hesc, Gm12878, Ag04450, A549, Sknshra	ANNOTATED, CDS, coding, INTERNAL, OVCODE, OVEXON	Jeck2013, Salzman2013	-3.4331	0.0925833	0.0175313	0.963737	5.35927	8.79237	0	68.3844	710.593	158.617
hsa_circ_0005231	chr8:117668094-117671219:-	EIF3H	circBase	418	3	3125	chr8:117661165-117668094|chr8:117671219-117738254	ENSG00000147677.10_3	ENST00000521861.5_2	NM_003756	Hs68_RNase, Hs68_control, K562, Hepg2, Helas3, Gm12878, A549	ANNOTATED, CDS, coding, INTERNAL, OVCODE, OVEXON	Jeck2013, Salzman2013	-3.2736	0.103407	0.0334763	0.963737	5.3596	8.63319	0	68.3844	304.54	475.851
hsa_circ_0004622	chr17:45695715-45696530:+	NPEPPS	circBase	264	2	815	chr17:45691091-45695715|chr17:45696530-45697102	ENSG00000141279.15_4	ENST00000530173.5_2	NM_006310	Hs68_RNase, Hs68_control, Nhek, K562, Huvec, H1hesc, Gm12878, Ag04450, A549, Sknshra	ANNOTATED, CDS, coding, INTERNAL, OVCODE, OVEXON	Jeck2013, Salzman2013	-3.23841	0.10596	0.00590825	0.963737	6.22105	9.45946	66.2091	68.3844	862.863	528.723
hsa_circ_0002995	chrX:106331665-106332069:-	RBM41	circBase	404	1	404	chrX:106312632-106331665|chrX:106332069-106358581	ENSG00000089682.16_2	ENST00000372487.5_1	NM_001171080	Hs68_RNase, Hs68_control, K562, Gm12878, Nhek	ANNOTATED, CDS, coding, INTERNAL, OVCODE, OVEXON	Jeck2013, Salzman2013	-3.17905	0.11041	0.0473309	0.963737	5.35223	8.53128	66.2091	0	355.297	370.106
hsa_circ_0058451	chr2:223782763-223789313:+	ACSL3	circBase	736	6	6550	chr2:223781214-223782763|chr2:223789313-223791734	ENSG00000123983.13_2	ENST00000357430.7_1	NM_004457	K562, Hepg2, Helas3, H1hesc, Gm12878, Bj, Ag04450, A549, Sknshra	ANNOTATED, CDS, coding, INTERNAL, OVCODE, OVERLAPTX, OVEXON	Salzman2013	-3.17758	0.110523	0.0469545	0.963737	5.35983	8.5374	0	68.3844	253.783	475.851
hsa_circ_0046419	chr17:80417867-80430574:+	NARF	circBase	493	4	12707	chr17:80416384-80417867|chr17:80430574-80436675	ENSG00000141562.17_3	ENST00000390006.8_1	NM_001038618	Nhek, K562, Helas3, Gm12878, Bj, Ag04450, A549, Mcf7	ANNOTATED, CDS, coding, INTERNAL, OVCODE, OVEXON, UTR5	Salzman2013	-3.17598	0.110645	0.0474646	0.963737	5.35222	8.5282	66.2091	0	406.053	317.234
hsa_circ_0008849	chr8:129021835-129022690:+	PVT1	circBase	256	2	855	chr8:129010605-129021835|chr8:129022690-129082405	ENSG00000249859.9_3	ENST00000522875.5_1	NR_003367	Hs68_RNase, Hs68_control	ALT_ACCEPTOR, ALT_DONOR, INTERNAL, intronic, ncRNA	Jeck2013	-2.65982	0.158239	0.0303973	0.963737	6.21585	8.87567	132.418	0	710.593	211.489
hsa_circ_0061406	chr21:32554737-32567621:-	TIAM1	circBase	394	3	12884	chr21:32537382-32554737|chr21:32567621-32575223	ENSG00000156299.13_3	ENST00000286827.7_1	NM_003253	H1hesc, Gm12878	ANNOTATED, CDS, coding, INTERNAL, OVCODE, OVEXON	Salzman2013	-2.65886	0.158344	0.0298813	0.963737	6.22627	8.88513	0	136.769	507.567	422.978
hsa_circ_0009084	chr3:43591211-43607219:-	ANO10	circBase	579	4	16008	chr3:43474219-43591211|chr3:43607219-43616300	ENSG00000160746.12_3	ENST00000292246.7_2	NM_001204831	Hs68_RNase, Hs68_control, K562, Huvec, Gm12878, Ag04450, A549, Sknshra	ANNOTATED, CDS, coding, INTERNAL, OVCODE, OVEXON	Jeck2013, Salzman2013	-2.6546	0.158813	0.0303187	0.963737	6.22108	8.87567	66.2091	68.3844	710.593	211.489
hsa_circ_0007830	chr12:109094899-109095099:-	CORO1C	circBase	200	1	200	chr12:109072170-109094899|chr12:109095099-109125204	ENSG00000110880.10_3	ENST00000261401.7_1	NM_014325	Hs68_RNase, Hs68_control, Nhek, K562, Hepg2, Helas3, H1hesc, Gm12878, Bj, Ag04450, A549	ANNOTATED, CDS, coding, INTERNAL, OVCODE, OVEXON, UTR5	Jeck2013, Salzman2013	-2.63254	0.16126	0.00539916	0.963737	7.1427	9.77524	264.836	0	1624.21	105.745
hsa_circ_0060219	chr20:35457456-35467844:-	KIAA0889	circBase	384	2	10388	chr20:35445872-35457456|chr20:35467844-35491060	ENSG00000149639.14_4	ENST00000237536.8_3	NM_080627	Nhek, K562, Helas3, H1hesc, Gm12878, Sknshra, Mcf7	ANNOTATED, CDS, coding, INTERNAL, OVCODE, OVERLAPTX, OVEXON	Salzman2013	-2.5964	0.16535	0.0399541	0.963737	6.22108	8.81748	66.2091	68.3844	203.027	687.34
hsa_circ_0006232	chr6:42235891-42237586:-	TRERF1	circBase	1695	1	1695	chr6:42233535-42235891|chr6:42237586-42268375	ENSG00000124496.12_2	ENST00000541110.5_2	NM_033502	Hs68_RNase, Hs68_control, Hsmm, Helas3, Ag04450, Nhek, Sknshra	ANNOTATED, CDS, coding, INTERNAL, OVCODE, OVEXON, UTR5	Jeck2013, Salzman2013	-2.5811	0.167114	0.0401963	0.963737	6.22648	8.80758	0	136.769	406.053	475.851
chr4:52714370-52744020:+	chr4:52714370-52744020:+	DCUN1D4	CIRCexplorer2	481	5	29650	chr4:52709433-52714370|chr4:52744020-52752733	ENSG00000109184.14_2	ENST00000507741.5_1	NA	NA	NA	NA	-2.54067	0.171863	0.0254351	0.963737	6.75626	9.29693	132.418	68.3844	609.08	634.467
hsa_circ_0007986	chr3:119582265-119595355:-	GSK3B	circBase	283	2	13090	chr3:119562200-119582265|chr3:119595355-119624601	ENSG00000082701.14_4	ENST00000264235.12_3	NM_002093	Hs68_RNase, Hs68_control, Nhek, K562, Hepg2, H1hesc, Gm12878, Bj, Ag04450, A549, Sknshra	ANNOTATED, CDS, coding, INTERNAL, OVCODE, OVEXON	Jeck2013, Salzman2013	-2.4976	0.17707	0.0107419	0.963737	7.15158	9.64918	66.2091	205.153	1268.92	317.234
hsa_circ_0087938	chr9:111868787-111870850:-	C9orf5	circBase	220	2	2063	chr9:111855871-111868787|chr9:111870850-111881614	ENSG00000106771.12_2	ENST00000374586.7_1	NM_032012	K562, Huvec, Hepg2, Helas3, H1hesc, Gm12878, Bj, Ag04450, A549, Nhek, Sknshra, Mcf7	ANNOTATED, CDS, coding, INTERNAL, OVCODE, OVEXON	Salzman2013	-2.4537	0.182541	0.0134466	0.963737	7.15467	9.60837	0	273.538	1015.13	528.723
hsa_circ_0004872	chr22:22153300-22162135:-	MAPK1	circBase	490	3	8835	chr22:22143097-22153300|chr22:22162135-22221611	ENSG00000100030.14_2	ENST00000215832.10_1	NM_002745	Hs68_RNase, Hs68_control, Nhek, K562, Huvec, Hepg2, Helas3, H1hesc, Gm12878, Bj, Ag04450, A549, Sknshra, Mcf7	ANNOTATED, CDS, coding, INTERNAL, OVCODE, OVEXON	Jeck2013, Salzman2013	-2.42986	0.185583	0.0338406	0.963737	6.75619	9.18605	132.418	68.3844	203.027	951.701
hsa_circ_0023942	chr11:85733409-85742653:-	PICALM	circBase	322	3	9244	chr11:85726006-85733409|chr11:85742653-85779692	ENSG00000073921.17_3	ENST00000532317.5_1	NM_007166	K562, Huvec, Hepg2, Helas3, H1hesc, Gm12878, Bj, Ag04450, A549, Nhek, Nhlf, Sknshra	ANNOTATED, CDS, coding, INTERNAL, OVCODE, OVEXON	Salzman2013	-2.41297	0.187769	0.0421184	0.963737	6.75618	9.16915	132.418	68.3844	659.837	475.851
hsa_circ_0000014	chr1:9991948-9994918:-	LZIC	circBase	277	3	2970	chr1:9982416-9991948|chr1:9994918-9995549	ENSG00000162441.11_2	ENST00000488540.5_1	NM_032368	HEK293, cd_34, Nhek, K562, Huvec, Hepg2, Helas3, H1hesc, Gm12878, Bj, Ag04450, A549, Sknshra, Mcf7	ANNOTATED, CDS, coding, INTERNAL	Memczak2013, Salzman2013	-1.73944	0.299485	0.0212353	0.963737	8.42334	10.1628	397.254	273.538	1167.4	1110.32
chr17:80992910-81006661:-	chr17:80992910-81006661:-	B3GNTL1	CIRCexplorer2	282	3	13751	chr17:80972395-80992910|chr17:81006661-81009612	ENSG00000175711.8_2	ENST00000320865.3_1	NA	NA	NA	NA	-1.33347	0.396812	0.0151436	0.963737	9.67316	11.0066	595.882	1025.77	1776.48	2326.38
